# Supplementary material for: Next generation haplotyping to decipher nuclear genomic interspecific admixture in Citrus species: analysis of chromosome 2
Source: BMC Genet. 2014 Dec 29;15:152. doi: 10.1186/s12863-014-0152-1 (PMC4302129; doi:10.1186/s12863-014-0152-1)
Supplement: Additional file 1: — Excel table of varieties by common horticultural group and scientific names. [file 12863_2014_152_MOESM1_ESM.xlsx]

## Sheet: Feuil1
Next generation haplotyping to decipher the nuclear genomic interspecific admixture in Citrus species; analysis of the Chromosome 2 - Curk et al. BMC Genetics.
Additional file 1: Varieties by common horticultural group and scientific names
	Common horticultural group name	Swingle scientific name	Common names	Identification number
Ancestral groups	Pummelos	Citrus maxima (Burm.) Merr.	Chandler pummelo	IVIA207
		Citrus maxima (Burm.) Merr.	Da Xanh pummelo	IVIA589
		Citrus maxima (Burm.) Merr.	Deep Red pummelo	IVIA277
		Citrus maxima (Burm.) Merr.	Eingedi pummelo	SRA610
		Citrus maxima (Burm.) Merr.	Kao Pan pummelo	SRA321
		Citrus maxima (Burm.) Merr.	Nam Roi pummelo	IVIA590
		Citrus maxima (Burm.) Merr.	Pink pummelo	IVIA275
		Citrus maxima (Burm.) Merr.	Sans pépins pummelo	SRA710
		Citrus maxima (Burm.) Merr.	Tahitian pummelo	SRA727
		Citrus maxima (Burm.) Merr.	Timor pummelo	SRA707
	Mandarins	Citrus reticulata Blanco	Dancy mandarin	IVIA434
		Citrus reticulata Blanco	Imperial mandarin	IVIA576
		Citrus reticulata Blanco	Ponkan mandarin	IVIA482
		Citrus reticulata Blanco	Sun Chu Cha mandarin	IVIA483
		Citrus reticulata Blanco	Temple mandarin	IVIA81
		Citrus reticulata Blanco	Willowleaf mandarin	IVIA154
		Citrus reticulata Blanco	Beauty of Glen Retreat mandarin	SRA261
		Citrus reticulata Blanco	Clausellina satsuma mandarin	IVIA19
		Citrus reticulata Blanco	Shekwasha mandarin	IVIA238
		Citrus reticulata Blanco	King mandarin	IVIA477
		Citrus reticulata Blanco	Cleopatra mandarin	IVIA385
		Citrus reticulata Blanco	Sunki mandarin	IVIA239
		Citrus tachibana (Mak.) Tan.	Fuzhu mandarin	IVIA571
		Citrus tachibana (Mak.) Tan.	Nanfengmijuu mandarin	SRA839
	Citrons	Citrus medica L.	Buddha's Hand citron	IVIA202
		Citrus medica L.	Corsican citron	IVIA567
		Citrus medica L.	Diamante citron	IVIA560
		Citrus medica L.	Etrog citron	IVIA169
		Citrus medica L.	Humpang citron	SRA722
		Citrus medica L.	Poncire commun citron	SRA701
	Papedas	Citrus micrantha Wester	Small flower papeda	IVIA626
Secondary species or genotypes arising from hybridizations between ancestral groups	Lime	Citrus aurantifolia (Christm.) Swing.	Mexican lime	IVIA164
	Alemow	Citrus aurantifolia (Christm.) Swing.	Alemow	IVIA288
	Bergamot	Citrus aurantifolia (Christm.) Swing.	Castagnaro Bergamot	SRA612
	Sour oranges	Citrus aurantium L.	Bouquet de Fleurs sour orange	IVIA139
		Citrus aurantium L.	Sevillano sour orange	IVIA117
	Lemons	Citrus limon (L.) Burm.	Eureka lemon	IVIA297
		Citrus limon (L.) Burm.	Lisbon lemon	IVIA219
		Citrus limon (L.) Burm.	Sweet lemon	IVIA145
		Citrus limon (L.) Burm.	Meyer lemon	IVIA443
		Citrus limon (L.) Burm.	Volckamer lemon	IVIA432
	Grapefruits	Citrus paradisi Macf.	Marsh grapefruit	IVIA176
		Citrus paradisi Macf.	Star Ruby grapefruit	IVIA197
	Clementines	Citrus reticulata Blanco	Caffin clementine	IVIA132
		Citrus reticulata Blanco	Clemenules clementine	IVIA22
		Citrus reticulata Blanco	Clemenules haploid clementine	IVIA638
	Sweet oranges	Citrus sinensis (L.) Osb.	Sanguinelli sweet orange	IVIA34
		Citrus sinensis (L.) Osb.	Valencia late sweet orange	IVIA363
		Citrus sinensis (L.) Osb.	Washington navel sweet orange	IVIA222
Outgroup		Severinia buxifolia (Poir.)Ten.	Chinese box orange	IVIA147
