# Supplementary material for: Next generation haplotyping to decipher nuclear genomic interspecific admixture in Citrus species: analysis of chromosome 2
Source: BMC Genet. 2014 Dec 29;15:152. doi: 10.1186/s12863-014-0152-1 (PMC4302129; doi:10.1186/s12863-014-0152-1)
Supplement: Additional file 2: — Excel table presenting information of amplicon location (physical and genetic), annotation of genes, and specific primers for Fluidigm amplification. [file 12863_2014_152_MOESM2_ESM.xlsx]

## Sheet: Feuil1
Next generation haplotyping to decipher the nuclear genomic interspecific admixture in Citrus species; analysis of the Chromosome 2 - Curk et al. BMC genetics.
Additional file 2: Information of amplicon location (physical and genetic), annotation of genes, and specific primers for Fluidigm amplification
Scaffold	Seq. name	Fragment location in the reference sequence*	Genetic map estimated fragment position within chromosome 2 (cM)**	Gene name*	Functional annotations for this locus*	Primer seq.		Expected Size
2	2P737170	737,169 to 737,620	3	Ciclev10016030m.g	Hsp20/alpha crystallin family	Forward	TCCGTTGCTATTCCCTTCAC	452
						Reverse	AAAGCAGCCGAACATAAGGA
2	2P3068140	3,068,139 to 3,068,628	7	Ciclev10017346m.g	Mitochondrial ATPase inhibitor, IATP	Forward	GCTCCTGTTGTGGATTTGCT	490
						Reverse	AAACCAATGACCTCCCACAG
2	2P4517048	4,517,047 to 4,517,551	9	Ciclev10014206m.g	E3 ubiquitin ligase involved in syntaxin degradation	Forward	TCCAACACTCAATGCAAACC	505
						Reverse	GGCTGCTTCATCAACAGTGA
2	2P8108334	8,108,333 to 8,108,880	23	Ciclev10017459m.g	there are no functional annotations for this locus	Forward	GAACACTCCTTTGGGCTCAG	548
						Reverse	ATGATCAGCCAACAACACCA
2	2P11442721	11,442,720 to 11,443,266	49	Ciclev10018363m.g	Plant organelle RNA recognition domain	Forward	CCTCTGCCATTCCTTCACTC	547
						Reverse	CTCACGACTCTCCCAGAAGC
2	2P13928427	13,928,426 to 13,928,927	51	Ciclev10015532m.g	Mitochondrial transcription termination factor, mTERF	Forward	CTCTGCCAAAGTCGTGTCAA	502
						Reverse	TGGCCTCAGCAAAGAAGATT
2	2P21022460	21,022,459 to 21,022,996	57	Ciclev10018135m.g	F-box domain	Forward	GGGAAACGATGAATCCGTAA	538
						Reverse	CCTTCTTCCCATCAAATCCA
2	2P25198627	25,198,626 to 25,199,079	68	Ciclev10015267m.g	Regulator of chromosome condensation (RCC1) repeat	Forward	CGATTATGAGCAGAGCCACA	454
						Reverse	TCTCCAAAGCTTTCCCAAGA
2	2P26819388	26,819,389 to 26,819,923	79	Ciclev10014317m.g	S-locus glycoprotein family	Forward	ACTTTGGGGCTTTTGTGCT	535
						Reverse	AAAATACCACTCCTCGCTGTTC
2	2P29538734	29,538,733 to 29,539,273	104	Ciclev10015668m.g	Peptidase family M50	Forward	GGCAGCATCAGCAAGTGATA	541
						Reverse	TTTGATGGATGGGAGGAGAC
2	2P30446231	30,446,230 to 30,446,704	107	Ciclev10016972m.g	Ribonuclease H2 non-catalytic subunit (Ylr154p-like)	Forward	ACCAATGGAAAGAGCGAATG	475
						Reverse	AACAGGGATTGAGGCTGATG
2	2P32507721	32,507,720 to 32,508,183	115	Ciclev10016236m.g	there are no functional annotations for this locus	Forward	TACCCTGACGGAATCTGAGG	464
						Reverse	CCGGTGAATGGCTCTGTAGT
2	2P33506778	33,506,777 to 33,507,312	121	Ciclev10016465m.g	VQ motif	Forward	TCGGAGCCTGAAGACTTGTT	536
						Reverse	TCGTCAAGCTTCCACCTTCT
2	2P33532337	33,532,339 to 33,532,930	121	Ciclev10017475m.g	Eukaryotic translation initiation factor 3 subunit 7 (eIF-3)	Forward	CCAAAACCAGAACCAGAACC	593
						Reverse	ATTCTCGCCCTTTGCTTG
2	2P35391362	35,391,361 to 35,391,811	130	Ciclev10017141m.g	there are no functional annotations for this locus	Forward	TAGCGAAACCTGAGGGAATG	541
						Reverse	ATGGCACGGACTTGGTAAAG
2	2P36235952	36,235,951 to 36,236,487	135	Ciclev10017604m.g	PPR repeat	Forward	TCTCATGGCCTCTTCCACTT	537
						Reverse	GGAAGGTGCAGCTATGAAGC
	*http://www.phytozome.net/search.php?show=text&method=Org_Cclementina
	**Ollitrault et al. 2012
