# Supplementary material for: Next generation haplotyping to decipher nuclear genomic interspecific admixture in Citrus species: analysis of chromosome 2
Source: BMC Genet. 2014 Dec 29;15:152. doi: 10.1186/s12863-014-0152-1 (PMC4302129; doi:10.1186/s12863-014-0152-1)
Supplement: Additional file 3: — Excel table of multiplex genotype identifiers (MID) and related genotypes. [file 12863_2014_152_MOESM3_ESM.xlsx]

## Sheet: Feuil1
Next generation haplotyping to decipher the nuclear genomic interspecific admixture in Citrus species; analysis of the Chromosome 2 - Curk et al. BMC genetics.
Additional file 3: Multiplex genotype Identifiers (MID) and related genotypes
Mid	Seq	Genotypes
MID-01	ACGAGTGCGT	Clausellina satsuma mandarin	IVIA19
MID-02	ACGCTCGACA	Sanguinelli sweet orange	IVIA34
MID-03	AGACGCACTC	Sevillan sour orange	IVIA117
MID-05	ATCAGACACG	Mexican lime	IVIA164
MID-06	ATATCGCGAG	Marsh grapefruit	IVIA176
MID-07	CGTGTCTCTA	Buddha's Hand citron	IVIA202
MID-08	CTCGCGTGTC	Lisbon lemon	IVIA219
MID-10	TCTCTATGCG	Clemenules clementine	IVIA22
MID-11	TGATACGTCT	Temple mandarin	IVIA81
MID-13	CATAGTAGTG	Bouquet de fleurs sour orange	IVIA139
MID-14	CGAGAGATAC	Willowleaf mandarin	IVIA154
MID-15	ATACGACGTA	Etrog citron	IVIA169
MID-16	TCACGTACTA	Star Ruby grapefruit	IVIA197
MID-17	CGTCTAGTAC	Chandler pummelo	IVIA207
MID-18	TCTACGTAGC	Washington navel sweet orange	IVIA222
MID-19	TGTACTACTC	Shekwasha mandarin	IVIA238
MID-20	ACGACTACAG	Pink pummelo	IVIA275
MID-21	CGTAGACTAG	Alemow	IVIA288
MID-22	TACGAGTATG	Kao Pan pummelo	SRA321
MID-23	TACTCTCGTG	Cleopatra mandarin	IVIA385
MID-24	TAGAGACGAG	Dancy mandarin	IVIA434
MID-25	TCGTCGCTCG	King mandarin	IVIA477
MID-26	ACATACGCGT	Sun Chu Cha mandarin	IVIA483
MID-27	ACGCGAGTAT	Sunki mandarin	IVIA239
MID-28	ACTACTATGT	Deep Red pummelo	IVIA277
MID-30	AGACTATACT	Valencia late sweet orange	IVIA363
MID-31	AGCGTCGTCT	Volkamer lemon	IVIA432
MID-32	AGTACGCTAT	Sweet lemon	IVIA443
MID-33	ATAGAGTACT	Ponkan mandarin	IVIA482
MID-34	CACGCTACGT	Diamante citron	IVIA560
MID-35	CAGTAGACGT	Corsican citron	IVIA567
MID-36	CGACGTGACT	Imperial mandarin	IVIA576
MID-37	TACACACACT	Nam Roi pummelo	IVIA590
MID-38	TACACGTGAT	Castagnaro Bergamot	SRA612
MID-39	TACAGATCGT	Poncire commun citron	SRA701
MID-40	TACGCTGTCT	Sans pépins pummelo	SRA710
MID-42	TCGATCACGT	Beauty of Glen Retreat mandarin	SRA261
MID-43	TCGCACTAGT	Fuzhu mandarin	IVIA571
MID-44	TCTAGCGACT	Da Xanh pummelo	IVIA589
MID-45	TCTATACTAT	Eingedi pummelo	SRA610
MID-46	TGACGTATGT	Small flower papeda	IVIA626
MID-47	TGTGAGTAGT	Timorese pummelo	SRA707
MID-48	ACAGTATATA	Humpang citron	SRA722
MID-49	ACGCGATCGA	Nanfengmijuu mandarin	SRA839
MID-50	ACTAGCAGTA	Caffin clementine	IVIA132
MID-67	TCGATAGTGA	Meyer lemon	IVIA145
MID-68	TCGCTGCGTA	Eureka lemon	IVIA297
MID-69	TCTGACGTCA	Tahitian pummelo	SRA727
MID-98	CTCTACGCTC	Chinese box orange	IVIA147
