# Supplementary material for: Next generation haplotyping to decipher nuclear genomic interspecific admixture in Citrus species: analysis of chromosome 2
Source: BMC Genet. 2014 Dec 29;15:152. doi: 10.1186/s12863-014-0152-1 (PMC4302129; doi:10.1186/s12863-014-0152-1)
Supplement: Additional file 4: — Excel table of the distribution of read numbers per gene fragment and varieties for the first Fluidigm run. [file 12863_2014_152_MOESM4_ESM.xlsx]

## Sheet: Feuil1
Next generation haplotyping to decipher the nuclear genomic interspecific admixture in Citrus species; analysis of the Chromosome 2 - Curk et al. BMC genetics.
Addtional file 4: Distribution of read numbers per gene fragment and varieties for the first Fluidifm run
Name	2P737170	2P3068140	2P4517048	2P8108334	2P11442721	2P13928427	2P21022460	2P25198627	2P26819388	2P29538734	2P30446231	2P32507721	2P33506778	2P33532337	2P35391362	2P36235952
Clauselina satsuma mandarin	155	26	37	29	21	62	52	194	5	18	1	295	26	5	100	44		>100
Sanguinelli sweet orange	59	48	47	31	45	51	46	18	144	17	31	67	39	7	47	41		51-100
Sevilla sour orange	127	94	91	44	71	79	80	101	15	33	53	162	107	0	117	99		20-50
Mexican lime	180	48	18	26	30	74	56	231	81	10	3	427	42	23	154	45		15-19
Marsh grapefruit	147	20	26	7	18	45	22	99	107	9	2	247	30	12	74	40		0-14
Buddha's hand citron	188	146	119	91	110	125	114	187	118	67	68	216	162	1	189	127
Lisbon Frost lemon	100	21	11	14	12	49	34	153	74	4	1	264	18	17	91	28
Nules clementine	95	90	60	64	56	74	64	75	42	31	61	126	86	0	89	60
Temple mandarin	141	121	97	83	75	103	82	111	133	64	66	270	104	1	114	87
Bouquet de fleurs sour orange	151	108	98	50	68	114	50	126	5	42	65	149	71	0	125	87
Willowleaf mandarin	103	90	82	38	66	89	78	101	66	39	49	257	87	19	113	73
Etrog citron	74	73	54	33	57	70	33	101	143	41	29	104	65	5	80	51
Star Ruby grapefruit	159	116	97	63	68	111	70	104	90	52	60	197	111	7	159	105
Chandler pummelo	120	92	60	60	38	61	51	84	150	53	37	139	103	11	96	82
Washington Frost navel sweet orange	187	49	21	16	15	78	34	65	130	17	7	364	41	12	135	47
Shekwasha mandarin	196	28	20	26	19	64	41	245	28	9	6	378	32	23	129	30
Pink pummelo	199	37	28	23	22	83	42	178	105	12	7	369	36	10	118	46
Alemow	163	50	12	22	17	67	51	229	226	10	4	379	36	16	132	40
Kao Pan pummelo	155	32	10	11	15	67	47	185	164	12	2	409	30	16	111	35
Cleopatra mandarin	173	43	18	18	12	67	29	188	189	14	0	574	25	21	90	28
Dancy Mandarin	104	73	69	39	48	62	54	84	151	50	52	107	66	25	104	51
King Mandarin	102	22	13	2	20	37	21	81	42	11	1	185	27	11	74	31
Sun Chu Sha mandarin	106	81	64	50	48	78	47	82	54	53	39	190	87	12	95	55
Sunki mandarin	30	19	27	6	29	27	12	29	47	10	10	52	17	5	32	12
Seep Red pummelo	163	140	96	76	81	132	107	138	95	67	60	223	114	8	158	130
Valencia Delta sweet orange	124	94	77	58	69	94	58	38	141	27	59	194	112	13	106	91
Volkamer lemon	130	19	15	16	21	54	36	178	60	17	1	605	41	13	102	28
Sweet lemon	62	50	39	30	33	38	31	42	67	21	20	66	31	10	52	37
Ponkan Mandarin	161	43	29	24	22	63	34	156	213	13	7	347	29	23	126	29
Diamante citron	102	24	7	7	9	40	37	146	36	7	0	229	8	15	92	12
Corsican citron	173	48	8	20	19	61	60	283	99	17	4	528	34	9	151	35
Imperial mandarin	130	24	24	22	14	49	34	150	0	7	6	244	36	0	93	31
Nam Roi pummelo	128	18	7	15	8	46	35	146	107	5	0	366	18	8	76	25
Bergamot	168	27	21	22	25	55	25	170	164	10	1	370	29	9	111	42
Poncire citron	158	127	74	67	102	113	106	180	181	66	46	251	123	1	152	79
Sans pépins pummelo	133	37	24	21	22	61	37	130	182	13	2	278	39	20	86	29
Beauty of Glen Retreat mandarin	183	107	125	54	90	130	106	140	99	67	81	287	149	14	149	78
Fuzhu mandarin	69	66	57	12	51	55	51	68	35	35	44	125	54	12	88	36
Da Xanh pummelo	135	23	19	17	15	60	40	88	90	15	5	261	28	8	72	19
Eingedi pummelo	136	33	26	22	18	54	33	93	187	13	11	231	21	10	87	36
Citrus micrantha	206	47	15	30	16	76	50	106	92	15	5	330	37	39	112	38
Timor pummelo	200	28	17	22	19	68	41	168	152	21	1	424	30	15	106	42
Humpang citron	91	26	6	5	15	33	36	89	123	12	4	217	20	0	82	20
Nan Feng Mi Chu mandarin	71	13	18	5	14	32	25	100	107	5	4	182	18	20	67	19
Caffin clementine	178	123	114	69	91	130	100	123	23	51	100	250	141	2	187	124
Meyer lemon	139	100	93	58	69	100	88	112	100	47	44	157	111	0	121	87
Eureka lemon	53	53	47	33	29	54	45	62	119	20	36	67	51	7	55	45
Tahiti pummelo	78	77	57	41	44	58	43	72	104	21	38	114	76	5	82	67
	6385	2874	2194	1592	1876	3393	2468	6029	4885	1270	1233	12273	2798	520	5081	2523	57394
