# Supplementary material for: Next generation haplotyping to decipher nuclear genomic interspecific admixture in Citrus species: analysis of chromosome 2
Source: BMC Genet. 2014 Dec 29;15:152. doi: 10.1186/s12863-014-0152-1 (PMC4302129; doi:10.1186/s12863-014-0152-1)
Supplement: Additional file 5: — Excel table of the distribution of read numbers per gene fragment and varieties for the two Fluidigm runs, and solutions used for insufficient read number situations. [file 12863_2014_152_MOESM5_ESM.xlsx]

## Sheet: Feuil1
Next generation haplotyping to decipher the nuclear genomic interspecific admixture in Citrus species; analysis of the Chromosome 2 - Curk et al. BMC genetics.
Additional file 5: Distribution of read numbers per gene fragment and varieties for the two Fluidifm runs and solutions used for insufficient read number situations
Name	2P737170	2P3068140	2P4517048	2P8108334	2P11442721	2P13928427	2P21022460	2P25198627	2P26819388	2P29538734	2P30446231	2P32507721	2P33506778	2P33532337	2P35391362	2P36235952
Clauselina satsuma mandarin	156	26	335	734	496	62	52	194	5 (Sanger Ho)	32	709	376	743	129	100	332
Sanguinelli sweet orange	59	48	47	31	45	51	46	18 readable	144	58	31	277	40	7 missing data	47	41
Sevillan sour orange	128	94	318	615	461	79	80	101	15 readable	73	56	351	519	33	117	327
Mexican lime	180	48	61	660	459	74	56	231	81	51	5 (Sanger)	549	559	119	154	547
Marsh grapefruit	147	20	298	788	363	45	22	99	107	68	13 (Sanger)	477	445	44	76	514
Buddha's Hand citron	188	146	221	1013	827	125	114	187	118	98	69	418	581	17 readable	189	691
Lisbon Frost lemon	100	21	11 missing data	14 readable	12 readable	49	34	153	74	66	5 (Sanger)	616	18 readable	124	91	28
Clemenules clementine	95	90	265	431	350	74	64	75	42	66	76	288	495	50	89	250
Temple mandarin	141	121	292	816	558	103	82	111	133	109	78	572	612	46	114	473
Bouquet de fleurs sour orange	151	108	303	587	443	114	50	126	5 missing data	87	68	352	452	36	125	381
Willowleaf mandarin	103	90	83	40	66	89	78	101	66	64	55	471	87	124	113	73
Etrog citron	74	73	73	626	481	70	33	101	143	89	30	297	509	62	80	430
Star Ruby grapefruit	159	116	100	67	74	111	70	104	90	86	72	377	114	42	159	108
Chandler pummelo	120	92	60	60	38	61	51	84	150	114	40	361	103	38	96	82
Washington navel sweet orange	187	49	33	566	134	78	34	65	130	73	34	655	59	38	135	54
Shekwasha mandarin	196	28	20	26	19 readable	64	41	245	28	54	14 (readable)	662	32	139	129	30
Pink pummelo	199	37	305	689	543	83	42	178	105	51	27	680	608	27	118	590
Alemow	163	50	37	1323	978	67	51	229	226	88	5 (Sanger)	812	657	192	132	1030
Kao Pan pummelo	155	32	247	1005	1425	67	47	185	164	60	2 (Sanger)	697	259	64	111	551
Cleopatra mandarin	173	43	362	870	603	67	29	188	189	75	4 (Sanger Ho)	941	656	83	90	538
Dancy mandarin	104	73	301	570	461	62	54	84	151	115	61	436	555	61	104	371
King mandarin	102	22	403	10 (Ho)	623	37	21	81	42	74	6 (sanger)	402	479	31	74	408
Sun Chu Sha mandarin	106	81	360	802	584	78	47	82	54	109	45	511	670	58	95	523
Sunki mandarin	30	19 (Ho)	28	9 missing data	31	27	12 (Ho)	29	47	49	16 readable	279	19 readable Ho	100	32	12 (readable Ho)
Deep Red pummelo	163	140	527	1124	471	132	107	138	95	133	63	451	493	31	158	711
Valencia late sweet orange	124	94	78	58	72	94	58	38	141	90	78	452	114	108	106	92
Volckamer lemon	130	19 readable	300	725	627	54	36	178	60	108	2 (sanger)	1029	610	140	102	518
Sweet lemon	62	50	39	31	34	38	31	42	67	78	22	352	31	109	52	37
Ponkan mandarin	161	43	312	800	672	63	34	156	213	82	12 (Ho)	589	442	42	126	379
Diamante citron	102	24	111	82	42	40	37	146	36	106	0 (Sanger)	598	343	34	92	257
Corsican citron	173	48	15 Missing data	730	602	61	60	283	99	88	6 (Sanger Ho)	835	578	37	151	562
Imperial mandarin	130	24	324	500	376	49	34	150	0 (Sanger Ho)	48	16 (readable)	484	537	50	93	293
Nam Roi pummelo	128	18 readable	383	437	320	46	35	146	107	53	8 (Sanger)	689	550	67	76	300
Bergamot	168	27	335	702	462	55	25	172	164	65	3 (Sanger)	661	552	95	111	423
Poncire citron	158	127	75	68	102	113	106	180	181	168	48	650	124	13 readable ho	152	82
Sans pépins pummelo	133	37	456	671	561	61	37	130	182	88	4 (Sanger)	502	652	48	86	430
Beauty of Glen Retreat mandarin	183	107	390	671	486	130	106	140	99	122	83	646	645	21	149	361
Fuzhu mandarin	69	66	57	14 missing data	52	55	51	68	35	93	55	391	55	41	88	37
Da Xanh pummelo	135	23	50	978	92	60	40	88	90	64	15 (readable)	505	34	46	72	22
Eingedi pummelo	136	33	327	505	309	54	33	93	187	116	38	556	532	28	87	341
Citrus micrantha	206	47	303	451	289	76	50	106	92	102	12 readable	663	75	155	112	536
Timorese pummelo	200	28	539	1870	926	68	41	168	152	21	4 (Sanger Ho)	427	475	18 readable	106	1383
Humpang citron	91	26	182	258	393	33	36	89	123	93	5 (Sanger Ho)	507	582	1 Missing data	82	316
Nanfengmijuu mandarin	71	13 (Ho)	284	442	300	32	25	100	107	41	10 (readable)	499	405	48	67	242
Caffin clementine	178	123	436	836	577	130	100	123	23	99	108	568	436	51	187	277
Meyer lemon	139	100	407	699	466	100	88	112	100	153	48	429	592	93	121	506
Eureka lemon	53	53	49	862	874	54	45	62	119	84	36	343	1982	180	55	1176
Tahitian pummelo	78	77	697	41	44	58	43	72	104	21	38	114	76	5 (missing data)	82	67
		>100
		51-100
		20-50
		15-19
		0-14
