# Supplementary material for: Next generation haplotyping to decipher nuclear genomic interspecific admixture in Citrus species: analysis of chromosome 2
Source: BMC Genet. 2014 Dec 29;15:152. doi: 10.1186/s12863-014-0152-1 (PMC4302129; doi:10.1186/s12863-014-0152-1)
Supplement: Additional file 6: — Excel table of parameters of SNP genetic diversity for each SNP position. [file 12863_2014_152_MOESM6_ESM.xlsx]

## Sheet: Feuil1
Next generation haplotyping to decipher the nuclear genomic interspecific admixture in Citrus species; analysis of the Chromosome 2 - Curk et al. BMC genetics.
Additional file 6: Parameters of SNP genetic diversity for each SNP position.
				Whole ancestors population								Citrons								Mandarins								Citrus micrantha								Pummelos
Gene fragment	Position consensus	Scaffold Position	Variation	A Frequency	C freq.	G freq.	T Freq.	Del Freq.	Ho	He	Fw	A Frequency	C freq.	G freq.	T Freq.	Del Freq.	Ho	He	Fw	A Frequency	C freq.	G freq.	T Freq.	Del Freq.	Ho	He	Fw	A Frequency	C freq.	G freq.	T Freq.	Del Freq.	Ho	He	Fw	A Frequency	C freq.	G freq.	T Freq.	Del Freq.	Ho	He	Fw
2P737170	33	737201	[A/G]	0.8	0	0.2	0	0	0.14286	0.32	0.55	0	0	1	0	0	0	0	-	1	0	0	0	0	0	0	-	1	0	0	0	0	0	0	-	1	0	0	0	0	0	0	-
	35	737203	[A/T/C]	0.1	0.76	0	0.13	0	0.18367	0.39	0.53	0.5	0	0	0.5	0	0.33	0.5	0.33	0	1	0	0	0	0	0	-	1	0	0	0	0	0	0	-	0	1	0	0	0	0	0	-
	37	737205	[T/G]	0	0	0.96	0.04	0	0.04082	0.08	0.48	0	0	1	0	0	0	0	-	0	0	1	0	0	0	0	-	0	0	0	1	0	0	0	-	0	0	1	0	0	0	0	-
	72	737240	[A/T]	0.8	0	0	0.2	0	0.14286	0.32	0.55	0	0	0	1	0	0	0	-	1	0	0	0	0	0	0	-	1	0	0	0	0	0	0	-	1	0	0	0	0	0	0	-
	85	737253	[C/G]	0	0.01	0.99	0	0	0.02041	0.02	0	0	0	1	0	0	0	0	-	0	0	1	0	0	0	0	-	0	0.5	0.5	0	0	1	0.5	-1	0	0	1	0	0	0	0	-
	108	737276	[A/G]	0.09	0	0.91	0	0	0.14286	0.17	0.15	0	0	1	0	0	0	0	-	0	0	1	0	0	0	0	-	0.5	0	0.5	0	0	1	0.5	-1	0.4	0	0.6	0	0	0.6	0.48	-0.25
	139	737307	[T/G]	0	0	0.76	0.24	0	0.10204	0.36	0.72	0	0	0	1	0	0	0	-	0	0	1	0	0	0	0	-	0	0	0	1	0	0	0	-	0	0	1	0	0	0	0	-
	147	737315	[T/C]	0	0.96	0	0.04	0	0.04082	0.08	0.48	0	1	0	0	0	0	0	-	0	1	0	0	0	0	0	-	0	0	0	1	0	0	0	-	0	1	0	0	0	0	0	-
	198	737366	[T/C]	0	0.2	0	0.8	0	0.14286	0.32	0.55	0	1	0	0	0	0	0	-	0	0	0	1	0	0	0	-	0	0	0	1	0	0	0	-	0	0	0	1	0	0	0	-
	234	737402	[T/G]	0	0	0.2	0.8	0	0.14286	0.32	0.55	0	0	1	0	0	0	0	-	0	0	0	1	0	0	0	-	0	0	0	1	0	0	0	-	0	0	0	1	0	0	0	-
	246	737414	[A/T]	0.96	0	0	0.04	0	0.04082	0.08	0.48	1	0	0	0	0	0	0	-	1	0	0	0	0	0	0	-	0	0	0	1	0	0	0	-	1	0	0	0	0	0	0	-
	274	737442	[A/T]	0.32	0	0	0.68	0	0.26531	0.43	0.39	0	0	0	1	0	0	0	-	0.04	0	0	0.96	0	0.07	0.07	-0.04	0	0	0	1	0	0	0	-	0.95	0	0	0.05	0	0.1	0.1	-0.05
	287	737455	[C/G]	0	0.44	0.56	0	0	0.22449	0.49	0.54	0	0	1	0	0	0	0	-	0	0.96	0.04	0	0	0.07	0.07	-0.04	0	0	1	0	0	0	0	-	0	0	1	0	0	0	0	-
	288	737456	[T/C]	0	0.76	0	0.24	0	0.10204	0.36	0.72	0	0	0	1	0	0	0	-	0	1	0	0	0	0	0	-	0	0	0	1	0	0	0	-	0	1	0	0	0	0	0	-
	303	737471	[A/G]	0.24	0	0.76	0	0	0.10204	0.36	0.72	1	0	0	0	0	0	0	-	0	0	1	0	0	0	0	-	1	0	0	0	0	0	0	-	0	0	1	0	0	0	0	-
	341	737509	[A/C]	0.01	0.99	0	0	0	0.02041	0.02	0	0	1	0	0	0	0	0	-	0.04	0.96	0	0	0	0.07	0.07	-0.04	0	1	0	0	0	0	0	-	0	1	0	0	0	0	0	-
	377	737545	[T/C]	0	0.95	0	0.05	0	0.10204	0.1	-0.04	0	1	0	0	0	0	0	-	0	1	0	0	0	0	0	-	0	1	0	0	0	0	0	-	0	0.85	0	0.15	0	0.3	0.26	-0.18
	387	737555	[A/T]	0.01	0	0	0.99	0	0.02041	0.02	0	0	0	0	1	0	0	0	-	0	0	0	1	0	0	0	-	0.5	0	0	0.5	0	1	0.5	-1	0	0	0	1	0	0	0	-
	404	737572	[T/C]	0	0.92	0	0.08	0	0.12245	0.15	0.19	0	1	0	0	0	0	0	-	0	1	0	0	0	0	0	-	0	1	0	0	0	0	0	-	0	0.6	0	0.4	0	0.6	0.48	-0.25
	432	737600	[C/G]	0	0.8	0.2	0	0	0.14286	0.32	0.55	0	0	1	0	0	0	0	-	0	1	0	0	0	0	0	-	0	1	0	0	0	0	0	-	0	1	0	0	0	0	0	-
Average									0.11224	0.23454	0.52						0.02	0.03	0.33						0.01	0.01	-0.04						0.15	0.08	-1						0.08	0.07	-0.22
2P3068140	88	3068226	[A/C]	0.47	0.53	0	0	0	0.28571	0.5	0.43	0	1	0	0	0	0	0	-	0.93	0.07	0	0	0	0.14	0.13	-0.08	1	0	0	0	0	0	0	-	0	1	0	0	0	0	0	-
	135	3068273	[T/G]	0	0	0.43	0.57	0	0.2449	0.49	0.5	0	0	0	1	0	0	0	-	0	0	0.93	0.07	0	0.14	0.13	-0.08	0	0	0	1	0	0	0	-	0	0	0	1	0	0	0	-
	214	3068352	[A/G]	0.01	0	0.99	0	0	0.02041	0.02	-0.01	0	0	1	0	0	0	0	-	0.04	0	0.96	0	0	0.07	0.07	-0.04	0	0	1	0	0	0	0	-	0	0	1	0	0	0	0	-
	215	3068353	[A/G]	0.2	0	0.8	0	0	0.16327	0.32	0.5	1	0	0	0	0	0	0	-	0	0	1	0	0	0	0	-	0	0	1	0	0	0	0	-	0	0	1	0	0	0	0	-
	248	3068386	[A/G]	0.2	0	0.8	0	0	0.16327	0.32	0.5	1	0	0	0	0	0	0	-	0	0	1	0	0	0	0	-	0	0	1	0	0	0	0	-	0	0	1	0	0	0	0	-
	280	3068418	[A/C]	0.39	0.61	0	0	0	0.2449	0.47	0.48	0	1	0	0	0	0	0	-	0.82	0.18	0	0	0	0.21	0.29	0.27	0	1	0	0	0	0	0	-	0	1	0	0	0	0	0	-
	314	3068452	[A/G]	0.8	0	0.2	0	0	0.16327	0.32	0.5	0	0	1	0	0	0	0	-	1	0	0	0	0	0	0	-	1	0	0	0	0	0	0	-	1	0	0	0	0	0	0	-
	316	3068454	[T/G]	0	0	0.57	0.43	0	0.2449	0.49	0.5	0	0	1	0	0	0	0	-	0	0	0.07	0.93	0	0.14	0.13	-0.08	0	0	1	0	0	0	0	-	0	0	1	0	0	0	0	-
	339	3068477	[T/C]	0	0.67	0	0.33	0	0.2449	0.44	0.44	0	1	0	0	0	0	0	-	0	0.93	0	0.07	0	0.14	0.13	-0.08	0	1	0	0	0	0	0	-	0	0	0	1	0	0	0	-
	355	3068493	[A/C]	0.04	0.96	0	0	0	0.08163	0.08	-0.04	0	1	0	0	0	0	0	-	0.14	0.86	0	0	0	0.29	0.24	-0.17	0	1	0	0	0	0	0	-	0	1	0	0	0	0	0	-
	390	3068528	[T/C]	0	0.8	0	0.2	0	0.16327	0.32	0.5	0	0	0	1	0	0	0	-	0	1	0	0	0	0	0	-	0	1	0	0	0	0	0	-	0	1	0	0	0	0	0	-
	391	3068529	[A/G]	0.33	0	0.67	0	0	0.2449	0.44	0.44	0	0	1	0	0	0	0	-	0.07	0	0.93	0	0	0.14	0.13	-0.08	0	0	1	0	0	0	0	-	1	0	0	0	0	0	0	-
	421	3068559	[T/C]	0	0.97	0	0.03	0	0.06122	0.06	-0.03	0	1	0	0	0	0	0	-	0	1	0	0	0	0	0	-	0	1	0	0	0	0	0	-	0	0.85	0	0.15	0	0.3	0.26	-0.18
Average									0.17896	0.33	0.46						0	0	-						0.1	0.1	-0.01						0	0	-						0	0.02	-0.18
2P4517048	20	4517069	[A/G]	0.04	0	0.96	0	0	0.04082	0.08	0.48	0	0	1	0	0	0	0	-	0	0	1	0	0	0	0	-	1	0	0	0	0	0	0	-	0	0	1	0	0	0	0	-
	27	4517076	[A/G]	0.04	0	0.96	0	0	0.04082	0.08	0.48	0	0	1	0	0	0	0	-	0	0	1	0	0	0	0	-	1	0	0	0	0	0	0	-	0	0	1	0	0	0	0	-
	52	4517101	[T/C]	0	0.48	0	0.52	0	0.14286	0.5	0.71	0	1	0	0	0	0	0	-	0	0	0	1	0	0	0	-	0	1	0	0	0	0	0	-	0	1	0	0	0	0	0	-
	62	4517111	[T/C]	0	0.97	0	0.03	0	0.06122	0.06	-0.02	0	1	0	0	0	0	0	-	0	1	0	0	0	0	0	-	0	1	0	0	0	0	0	-	0	0.85	0	0.15	0	0.3	0.26	-0.18
	75	4517124	[C/G]	0	0.74	0.26	0	0	0.22449	0.38	0.41	0	1	0	0	0	0	0	-	0	0.46	0.54	0	0	0.5	0.5	-0.01	0	1	0	0	0	0	0	-	0	1	0	0	0	0	0	-
	103	4517152	[A/C]	0.22	0.78	0	0	0	0.06122	0.34	0.82	1	0	0	0	0	0	0	-	0	1	0	0	0	0	0	-	1	0	0	0	0	0	0	-	0	1	0	0	0	0	0	-
	112	4517161	[A/G]	0.87	0	0.13	0	0	0.20408	0.23	0.12	1	0	0	0	0	0	0	-	0.71	0	0.29	0	0	0.57	0.41	-0.4	1	0	0	0	0	0	0	-	1	0	0	0	0	0	0	-
	156	4517205	[A/G]	0.48	0	0.52	0	0	0.14286	0.5	0.71	1	0	0	0	0	0	0	-	0	0	1	0	0	0	0	-	1	0	0	0	0	0	0	-	1	0	0	0	0	0	0	-
	230	4517279	[A/G]	0.02	0	0.98	0	0	0.04082	0.04	-0.01	0	0	1	0	0	0	0	-	0	0	1	0	0	0	0	-	0	0	1	0	0	0	0	-	0.1	0	0.9	0	0	0.2	0.18	-0.11
	231	4517280	[A/G]	0.02	0	0.98	0	0	0.04082	0.04	-0.01	0	0	1	0	0	0	0	-	0	0	1	0	0	0	0	-	0	0	1	0	0	0	0	-	0.1	0	0.9	0	0	0.2	0.18	-0.11
	427	4517476	[A/T]	0.99	0	0	0.01	0	0.02041	0.02	0	1	0	0	0	0	0	0	-	0.96	0	0	0.04	0	0.07	0.07	-0.04	1	0	0	0	0	0	0	-	1	0	0	0	0	0	0	-
	434	4517483	[T/C]	0	0.01	0	0.99	0	0.02041	0.02	0	0	0.08	0	0.92	0	0.17	0.15	-0.09	0	0	0	1	0	0	0	-	0	0	0	1	0	0	0	-	0	0	0	1	0	0	0	-
Average									0.08673	0.19	0.55						0	0.01	-0.09						0.1	0.08	-0.17						0	0	-						0.1	0.05	-0.14
2P8108334	22	8108354	[C/G]	0	0.64	0.36	0	0	0.2449	0.46	0.47	0	1	0	0	0	0	0	-	0	0.25	0.75	0	0	0.21	0.38	0.43	0	1	0	0	0	0	0	-	0	1	0	0	0	0	0	-
	34	8108366	[C/G]	0	0.82	0.18	0	0	0.14286	0.29	0.51	0	0.17	0.83	0	0	0	0.28	1	0	1	0	0	0	0	0	-	0	1	0	0	0	0	0	-	0	1	0	0	0	0	0	-
	35	8108367	[C/G]	0	0.36	0.64	0	0	0.2449	0.46	0.47	0	0	1	0	0	0	0	-	0	0.75	0.25	0	0	0.21	0.38	0.43	0	0	1	0	0	0	0	-	0	0	1	0	0	0	0	-
	36	8108368	[A/G]	0.98	0	0.02	0	0	0	0.04	1	0.83	0	0.17	0	0	0	0.28	1	1	0	0	0	0	0	0	-	1	0	0	0	0	0	0	-	1	0	0	0	0	0	0	-
	40	8108372	[C/G]	0	0.69	0.31	0	0	0.12245	0.43	0.71	0	1	0	0	0	0	0	-	0	1	0	0	0	0	0	-	0	1	0	0	0	0	0	-	0	0	1	0	0	0	0	-
	41	8108373	[T/C]	0	0.03	0	0.97	0	0.02041	0.06	0.66	0	0	0	1	0	0	0	-	0	0	0	1	0	0	0	-	0	1	0	0	0	0	0	-	0	0	0	1	0	0	0	-
	55	8108387	[A/G]	0.91	0	0.09	0	0	0.18367	0.17	-0.09	1	0	0	0	0	0	0	-	1	0	0	0	0	0	0	-	1	0	0	0	0	0	0	-	0.95	0	0.05	0	0	0.1	0.1	-0.05
	62	8108394	[T/C]	0	0.87	0	0.13	0	0.26531	0.23	-0.14	0	1	0	0	0	0	0	-	0	1	0	0	0	0	0	-	0	1	0	0	0	0	0	-	0	0.5	0	0.5	0	1	0.5	-1
	79	8108411	[C/G]	0	0.99	0.01	0	0	0.02041	0.02	0	0	1	0	0	0	0	0	-	0	1	0	0	0	0	0	-	0	0.5	0.5	0	0	1	0.5	-1	0	1	0	0	0	0	0	-
	99	8108431	[T/C]	0	0.44	0	0.56	0	0.20408	0.49	0.59	0	0	0	1	0	0	0	-	0	1	0	0	0	0	0	-	0	0	0	1	0	0	0	-	0	0	0	1	0	0	0	-
	101	8108433	[A/G]	0.99	0	0.01	0	0	0.02041	0.02	0	1	0	0	0	0	0	0	-	0.96	0	0.04	0	0	0.07	0.07	-0.04	1	0	0	0	0	0	0	-	1	0	0	0	0	0	0	-
	106	8108438	[T/C]	0	0.08	0	0.92	0	0.16327	0.15	-0.08	0	0	0	1	0	0	0	-	0	0	0	1	0	0	0	-	0	0	0	1	0	0	0	-	0	0.3	0	0.7	0	0.6	0.42	-0.43
	110	8108442	[A/T]	0.04	0	0	0.96	0	0.04082	0.08	0.48	0	0	0	1	0	0	0	-	0	0	0	1	0	0	0	-	1	0	0	0	0	0	0	-	0	0	0	1	0	0	0	-
	119	8108451	[T/C]	0	0.03	0	0.97	0	0.02041	0.06	0.66	0	0.17	0	0.83	0	0	0.28	1	0	0	0	1	0	0	0	-	0	0	0	1	0	0	0	-	0	0	0	1	0	0	0	-
	134	8108466	[T/G]	0	0	0.01	0.99	0	0.02041	0.02	0	0	0	0	1	0	0	0	-	0	0	0	1	0	0	0	-	0	0	0.5	0.5	0	1	0.5	-1	0	0	0	1	0	0	0	-
	202	8108534	[C/G]	0	0.93	0.07	0	0	0.14286	0.13	-0.07	0	1	0	0	0	0	0	-	0	1	0	0	0	0	0	-	0	1	0	0	0	0	0	-	0	0.75	0.25	0	0	0.5	0.38	-0.33
	205	8108537	[T/G]	0	0	0.51	0.49	0	0.22449	0.5	0.55	0	0	1	0	0	0	0	-	0	0	0	1	0	0	0	-	0	0	0	1	0	0	0	-	0	0	1	0	0	0	0	-
	224	8108556	[A/C]	0.03	0.97	0	0	0	0.06122	0.06	-0.02	0	1	0	0	0	0	0	-	0	1	0	0	0	0	0	-	0.5	0.5	0	0	0	1	0.5	-1	0	1	0	0	0	0	0	-
	230	8108562	[T/G]	0	0	0.51	0.49	0	0.22449	0.5	0.55	0	0	1	0	0	0	0	-	0	0	0	1	0	0	0	-	0	0	0	1	0	0	0	-	0	0	1	0	0	0	0	-
	231	8108563	i-del (9b)	0	0	0	0.73	0.27	0.16327	0.39	0.58	0	0	0	0	1	0	0	-	0	0	0	1	0	0	0	-	0	0	0	0	1	0	0	-	0	0	0	1	0	0	0	-
	234	8108566	[A/G]	0.01	0	0.72	0	0.27	0.18367	0.41	0.55	0	0	0	0	1	0	0	-	0	0	1	0	0	0	0	-	0	0	0	0	1	0	0	-	0.05	0	0.95	0	0	0.1	0.1	-0.05
	244	8108576	[A/C]	0.07	0.93	0	0	0	0.14286	0.13	-0.07	0	1	0	0	0	0	0	-	0	1	0	0	0	0	0	-	0	1	0	0	0	0	0	-	0.25	0.75	0	0	0	0.5	0.38	-0.33
	268	8108600	[A/G]	0.99	0	0.01	0	0	0.02041	0.02	0	1	0	0	0	0	0	0	-	1	0	0	0	0	0	0	-	0.5	0	0.5	0	0	1	0.5	-1	1	0	0	0	0	0	0	-
	281	8108613	[T/G]	0	0	0.01	0.99	0	0.02041	0.02	0	0	0	0	1	0	0	0	-	0	0	0	1	0	0	0	-	0	0	0.5	0.5	0	1	0.5	-1	0	0	0	1	0	0	0	-
	282	8108614	[A/G]	0.99	0	0.01	0	0	0.02041	0.02	0	1	0	0	0	0	0	0	-	0.96	0	0.04	0	0	0.07	0.07	-0.04	1	0	0	0	0	0	0	-	1	0	0	0	0	0	0	-
	322	8108654	[A/T/C]	0.01	0.1	0	0.89	0	0.22449	0.2	-0.1	0	0	0	1	0	0	0	-	0.04	0	0	0.96	0	0.07	0.07	-0.04	0	0	0	1	0	0	0	-	0	0.5	0	0.5	0	1	0.5	-1
	332	8108664	[T/G]	0	0	0.02	0.98	0	0	0.04	1	0	0	0.17	0.83	0	0	0.28	1	0	0	0	1	0	0	0	-	0	0	0	1	0	0	0	-	0	0	0	1	0	0	0	-
	333	8108665	[A/G]	0.71	0	0.29	0	0	0.10204	0.41	0.75	1	0	0	0	0	0	0	-	0.29	0	0.71	0	0	0.14	0.41	0.65	1	0	0	0	0	0	0	-	1	0	0	0	0	0	0	-
	361	8108693	[A/G]	0.6	0	0.4	0	0	0.14286	0.48	0.7	0	0	1	0	0	0	0	-	0.68	0	0.32	0	0	0.21	0.44	0.51	0	0	1	0	0	0	0	-	1	0	0	0	0	0	0	-
	368	8108700	[A/T]	0.07	0	0	0.93	0	0.14286	0.13	-0.07	0.17	0	0	0.83	0	0.33	0.28	-0.2	0	0	0	1	0	0	0	-	0	0	0	1	0	0	0	-	0	0	0	1	0	0	0	-
	374	8108706	[A/T]	0.02	0	0	0.98	0	0.04082	0.04	-0.01	0	0	0	1	0	0	0	-	0	0	0	1	0	0	0	-	0.5	0	0	0.5	0	1	0.5	-1	0	0	0	1	0	0	0	-
	405	8108737	[C/G]	0	0.34	0.66	0	0	0.28571	0.45	0.36	0	0	1	0	0	0	0	-	0	0.68	0.32	0	0	0.36	0.44	0.18	0	0	1	0	0	0	0	-	0	0	1	0	0	0	0	-
	422	8108754	[T/C]	0	0.2	0	0.8	0	0.14286	0.32	0.55	0	1	0	0	0	0	0	-	0	0	0	1	0	0	0	-	0	0	0	1	0	0	0	-	0	0	0	1	0	0	0	-
	440	8108772	[T/C]	0	0.01	0	0.99	0	0.02041	0.02	0	0	0	0	1	0	0	0	-	0	0.04	0	0.96	0	0.07	0.07	-0.04	0	0	0	1	0	0	0	-	0	0	0	1	0	0	0	-
	446	8108778	[A/G]	0.05	0	0.95	0	0	0.10204	0.1	-0.04	0	0	1	0	0	0	0	-	0	0	1	0	0	0	0	-	0	0	1	0	0	0	0	-	0.25	0	0.75	0	0	0.5	0.38	-0.33
	447	8108779	[A/C]	0.02	0.98	0	0	0	0.04082	0.04	-0.01	0	1	0	0	0	0	0	-	0	1	0	0	0	0	0	-	0.5	0.5	0	0	0	1	0.5	-1	0	1	0	0	0	0	0	-
	451	8108783	[A/T]	0.28	0	0	0.72	0	0.30612	0.4	0.24	0	0	0	1	0	0	0	-	0	0	0	1	0	0	0	-	1	0	0	0	0	0	0	-	0.75	0	0	0.25	0	0.5	0.38	-0.33
	457	8108789	[A/G]	0.93	0	0.07	0	0	0.14286	0.13	-0.07	1	0	0	0	0	0	0	-	1	0	0	0	0	0	0	-	1	0	0	0	0	0	0	-	0.75	0	0.25	0	0	0.5	0.38	-0.33
	493	8108825	[C/G]	0	0.99	0.01	0	0	0.02041	0.02	0	0	1	0	0	0	0	0	-	0	1	0	0	0	0	0	-	0	0.5	0.5	0	0	1	0.5	-1	0	1	0	0	0	0	0	-
	502	8108834	[T/C]	0	0.98	0	0.02	0	0	0.04	1	0	0.83	0	0.17	0	0	0.28	1	0	1	0	0	0	0	0	-	0	1	0	0	0	0	0	-	0	1	0	0	0	0	0	-
Average									0.11582	0.200043	0.42						0	0	0.8						0	0.06	0.38						0.2	0.1	-1						0.1	0.1	-0.52
2P11442721	32	11442751	[T/C]	0	0.29	0	0.71	0	0.28571	0.41	0.3	0	0	0	1	0	0	0	-	0	0.71	0	0.29	0	0.43	0.41	-0.05	0	0	0	1	0	0	0	-	0	0	0	1	0	0	0	-
	64	11442783	[A/T]	0.03	0	0	0.97	0	0.02041	0.06	0.66	0	0	0	1	0	0	0	-	0	0	0	1	0	0	0	-	0	0	0	1	0	0	0	-	0.15	0	0	0.85	0	0.1	0.26	0.61
	193	11442912	[A/G]	0.05	0	0.95	0	0	0.10204	0.1	-0.04	0.08	0	0.92	0	0	0.17	0.15	-0.09	0	0	1	0	0	0	0	-	0	0	1	0	0	0	0	-	0	0	1	0	0	0	0	-
	197	11442916	[A/G]	0.08	0	0.92	0	0	0.16327	0.15	-0.08	0	0	1	0	0	0	0	-	0.11	0	0.89	0	0	0.21	0.19	-0.12	0	0	1	0	0	0	0	-	0	0	1	0	0	0	0	-
	214	11442933	[A/G]	0.95	0	0.05	0	0	0.10204	0.1	-0.04	1	0	0	0	0	0	0	-	0.82	0	0.18	0	0	0.36	0.29	-0.22	1	0	0	0	0	0	0	-	1	0	0	0	0	0	0	-
	221	11442940	[A/C]	0.81	0.19	0	0	0	0.32653	0.3	-0.08	1	0	0	0	0	0	0	-	0.61	0.39	0	0	0	0.64	0.48	-0.35	1	0	0	0	0	0	0	-	1	0	0	0	0	0	0	-
	222	11442941	[T/G]	0	0	0.94	0.06	0	0.12245	0.12	-0.06	0	0	1	0	0	0	0	-	0	0	0.86	0.14	0	0.29	0.24	-0.17	0	0	1	0	0	0	0	-	0	0	1	0	0	0	0	-
	223	11442942	[C/G]	0	0.95	0.05	0	0	0.10204	0.1	-0.04	0	1	0	0	0	0	0	-	0	0.82	0.18	0	0	0.36	0.29	-0.22	0	1	0	0	0	0	0	-	0	1	0	0	0	0	0	-
	229	11442948	[T/C]	0	0.15	0	0.85	0	0.10204	0.26	0.61	0	0.92	0	0.08	0	0.17	0.15	-0.09	0	0	0	1	0	0	0	-	0	0	0	1	0	0	0	-	0	0	0	1	0	0	0	-
	236	11442955	[A/C/G]	0.08	0.15	0.76	0	0	0.2449	0.39	0.37	0	0.92	0.08	0	0	0.17	0.15	-0.09	0.18	0	0.82	0	0	0.36	0.29	-0.22	0	0	1	0	0	0	0	-	0	0	1	0	0	0	0	-
	253	11442972	[A/G]	0.81	0	0.19	0	0	0.32653	0.3	-0.08	1	0	0	0	0	0	0	-	0.61	0	0.39	0	0	0.64	0.48	-0.35	1	0	0	0	0	0	0	-	1	0	0	0	0	0	0	-
	303	11443022	[T/C]	0	0.98	0	0.02	0	0.04082	0.04	-0.01	0	1	0	0	0	0	0	-	0	1	0	0	0	0	0	-	0	1	0	0	0	0	0	-	0	0.9	0	0.1	0	0.2	0.18	-0.11
	338	11443057	[A/G]	0.1	0	0.9	0	0	0.20408	0.18	-0.1	0	0	1	0	0	0	0	-	0.32	0	0.68	0	0	0.64	0.44	-0.47	0	0	1	0	0	0	0	-	0	0	1	0	0	0	0	-
	380	11443099	[T/G]	0	0	0.99	0.01	0	0.02041	0.02	0	0	0	1	0	0	0	0	-	0	0	0.96	0.04	0	0.07	0.07	-0.04	0	0	1	0	0	0	0	-	0	0	1	0	0	0	0	-
	385	11443104	[A/G]	0.04	0	0.96	0	0	0.04082	0.08	0.48	0	0	1	0	0	0	0	-	0	0	1	0	0	0	0	-	1	0	0	0	0	0	0	-	0	0	1	0	0	0	0	-
	421	11443140	[T/G]	0	0	0.98	0.02	0	0.04082	0.04	-0.01	0	0	1	0	0	0	0	-	0	0	1	0	0	0	0	-	0	0	1	0	0	0	0	-	0	0	0.9	0.1	0	0.2	0.18	-0.11
	463	11443182	[A/G]	0.15	0	0.85	0	0	0.26531	0.26	-0.01	0	0	1	0	0	0	0	-	0.29	0	0.71	0	0	0.43	0.41	-0.05	0	0	1	0	0	0	0	-	0	0	1	0	0	0	0	-
	498	11443217	[A/G]	0.87	0	0.13	0	0	0.14286	0.23	0.38	1	0	0	0	0	0	0	-	0.57	0	0.43	0	0	0.43	0.49	0.13	1	0	0	0	0	0	0	-	1	0	0	0	0	0	0	-
	504	11443223	[T/C]	0	0.98	0	0.02	0	0.04082	0.04	-0.01	0	1	0	0	0	0	0	-	0	1	0	0	0	0	0	-	0	1	0	0	0	0	0	-	0	0.9	0	0.1	0	0.2	0.18	-0.11
	506	11443225	[T/G]	0	0	0.76	0.24	0	0.30612	0.36	0.15	0	0	1	0	0	0	0	-	0	0	0.96	0.04	0	0.07	0.07	-0.04	0	0	1	0	0	0	0	-	0	0	0.35	0.65	0	0.5	0.46	-0.1
	511	11443230	[C/G]	0	0.21	0.79	0	0	0.16327	0.33	0.5	0	1	0	0	0	0	0	-	0	0	1	0	0	0	0	-	0	0	1	0	0	0	0	-	0	0	1	0	0	0	0	-
Average									0.15063	0.18	0.18						0	0.02	-0.09						0.2	0.2	-0.19						0	0	-						0.1	0.06	0.04
2P13928427	28	13928453	[T/G]	0	0	0.02	0.98	0	0.04082	0.04	-0.01	0	0	0	1	0	0	0	-	0	0	0	1	0	0	0	-	0	0	0.5	0.5	0	1	0.5	-1	0	0	0	1	0	0	0	-
	29	13928454	[A/G]	0.2	0	0.8	0	0	0.18367	0.32	0.42	1	0	0	0	0	0	0	-	0	0	1	0	0	0	0	-	0	0	1	0	0	0	0	-	0	0	1	0	0	0	0	-
	86	13928511	[A/T]	0.2	0	0	0.8	0	0.18367	0.32	0.42	1	0	0	0	0	0	0	-	0	0	0	1	0	0	0	-	0	0	0	1	0	0	0	-	0	0	0	1	0	0	0	-
	125	13928550	[T/C]	0	0.99	0	0.01	0	0.02041	0.02	0	0	1	0	0	0	0	0	-	0	0.96	0	0.04	0	0.07	0.07	-0.04	0	1	0	0	0	0	0	-	0	1	0	0	0	0	0	-
	135	13928560	[T/C]	0	0.86	0	0.14	0	0.20408	0.25	0.17	0	0.4	0	0.6	0	0.4	0.48	0.17	0	1	0	0	0	0	0	-	0	1	0	0	0	0	0	-	0	1	0	0	0	0	0	-
	155	13928580	[A/C]	0.02	0.98	0	0	0	0.04082	0.04	-0.01	0	1	0	0	0	0	0	-	0.07	0.93	0	0	0	0.14	0.13	-0.08	0	1	0	0	0	0	0	-	0	1	0	0	0	0	0	-
	188	13928613	[C/G]	0	0.8	0.2	0	0	0.18367	0.32	0.42	0	0	1	0	0	0	0	-	0	1	0	0	0	0	0	-	0	1	0	0	0	0	0	-	0	1	0	0	0	0	0	-
	192	13928617	[A/C]	0.01	0.99	0	0	0	0.02041	0.02	0	0	1	0	0	0	0	0	-	0.04	0.96	0	0	0	0.07	0.07	-0.04	0	1	0	0	0	0	0	-	0	1	0	0	0	0	0	-
	202	13928627	[A/C]	0.36	0.64	0	0	0	0.20408	0.46	0.56	0	1	0	0	0	0	0	-	0.86	0.14	0	0	0	0.29	0.24	-0.17	0	1	0	0	0	0	0	-	0	1	0	0	0	0	0	-
	210	13928635	[T/C]	0	0.99	0	0.01	0	0.02041	0.02	0	0	1	0	0	0	0	0	-	0	1	0	0	0	0	0	-	0	1	0	0	0	0	0	-	0	0.95	0	0.05	0	0.1	0.1	-0.05
	211	13928636	[T/C]	0	0.04	0	0.96	0	0.04082	0.08	0.48	0	0	0	1	0	0	0	-	0	0	0	1	0	0	0	-	0	1	0	0	0	0	0	-	0	0	0	1	0	0	0	-
	221	13928646	[T/G]	0	0	0.8	0.2	0	0.18367	0.32	0.42	0	0	0	1	0	0	0	-	0	0	1	0	0	0	0	-	0	0	1	0	0	0	0	-	0	0	1	0	0	0	0	-
	223	13928648	[C/G]	0	0.8	0.2	0	0	0.18367	0.32	0.42	0	0	1	0	0	0	0	-	0	1	0	0	0	0	0	-	0	1	0	0	0	0	0	-	0	1	0	0	0	0	0	-
	270	13928695	[C/G]	0	0.02	0.98	0	0	0.04082	0.04	-0.01	0	0	1	0	0	0	0	-	0	0.07	0.93	0	0	0.14	0.13	-0.08	0	0	1	0	0	0	0	-	0	0	1	0	0	0	0	-
	281	13928706	[T/G]	0	0	0.02	0.98	0	0.04082	0.04	-0.01	0	0	0	1	0	0	0	-	0	0	0.07	0.93	0	0.14	0.13	-0.08	0	0	0	1	0	0	0	-	0	0	0	1	0	0	0	-
	297	13928722	[C/G]	0	0.64	0.36	0	0	0.20408	0.46	0.56	0	1	0	0	0	0	0	-	0	0.14	0.86	0	0	0.29	0.24	-0.17	0	1	0	0	0	0	0	-	0	1	0	0	0	0	0	-
	306	13928731	[T/C]	0	0.01	0	0.99	0	0.02041	0.02	0	0	0	0	1	0	0	0	-	0	0	0	1	0	0	0	-	0	0	0	1	0	0	0	-	0	0.05	0	0.95	0	0.1	0.1	-0.05
	356	13928781	[A/G]	0.98	0	0.02	0	0	0.04082	0.04	-0.01	1	0	0	0	0	0	0	-	0.96	0	0.04	0	0	0.07	0.07	-0.04	1	0	0	0	0	0	0	-	1	0	0	0	0	0	0	-
	363	13928788	[C/G]	0	0.02	0.98	0	0	0.04082	0.04	-0.01	0	0	1	0	0	0	0	-	0	0	1	0	0	0	0	-	0	0.5	0.5	0	0	1	0.5	-1	0	0	1	0	0	0	0	-
	417	13928842	[A/T]	0.86	0	0	0.14	0	0.20408	0.25	0.17	0.4	0	0	0.6	0	0.4	0.48	0.17	1	0	0	0	0	0	0	-	1	0	0	0	0	0	0	-	1	0	0	0	0	0	0	-
Average									0.1051	0.17	0.38						0	0.05	0.17						0.1	0.05	-0.11						0.1	0.05	-1						0	0.01	-0.05
2P21022460	37	21022495	[A/T]	0.85	0	0	0.15	0	0.14286	0.26	0.45	0.33	0	0	0.67	0	0	0.44	1	1	0	0	0	0	0	0	-	1	0	0	0	0	0	0	-	1	0	0	0	0	0	0	-
	50	21022508	[A/G]	0.79	0	0.21	0	0	0.16327	0.33	0.5	0	0	1	0	0	0	0	-	1	0	0	0	0	0	0	-	1	0	0	0	0	0	0	-	1	0	0	0	0	0	0	-
	97	21022555	[A/T]	0.14	0	0	0.86	0	0.28571	0.25	-0.16	0	0	0	1	0	0	0	-	0.04	0	0	0.96	0	0.07	0.07	-0.04	0	0	0	1	0	0	0	-	0.4	0	0	0.6	0	0.8	0.48	-0.67
	170	21022628	[T/C]	0	0.99	0	0.01	0	0.02041	0.02	0	0	1	0	0	0	0	0	-	0	0.96	0	0.04	0	0.07	0.07	-0.04	0	1	0	0	0	0	0	-	0	1	0	0	0	0	0	-
	234	21022692	[C/G]	0	0.18	0.82	0	0	0.16327	0.29	0.44	0	0	1	0	0	0	0	-	0	0.32	0.68	0	0	0.36	0.44	0.18	0	0	1	0	0	0	0	-	0	0	1	0	0	0	0	-
	275	21022733	[A/C]	0.21	0.79	0	0	0	0.16327	0.33	0.5	1	0	0	0	0	0	0	-	0	1	0	0	0	0	0	-	0	1	0	0	0	0	0	-	0	1	0	0	0	0	0	-
	318	21022776	[A/G]	0.97	0	0.03	0	0	0.06122	0.06	-0.02	1	0	0	0	0	0	0	-	1	0	0	0	0	0	0	-	0.5	0	0.5	0	0	1	0.5	-1	1	0	0	0	0	0	0	-
	388	21022846	[T/C]	0	0.97	0	0.03	0	0.06122	0.06	-0.02	0	1	0	0	0	0	0	-	0	1	0	0	0	0	0	-	0	0.5	0	0.5	0	1	0.5	-1	0	1	0	0	0	0	0	-
	406	21022864	[T/C]	0	0.05	0	0.95	0	0.10204	0.1	-0.04	0	0	0	1	0	0	0	-	0	0	0	1	0	0	0	-	0	0	0	1	0	0	0	-	0	0.15	0	0.85	0	0.3	0.26	-0.18
	418	21022876	[T/C]	0	0.79	0	0.21	0	0.16327	0.33	0.5	0	0	0	1	0	0	0	-	0	1	0	0	0	0	0	-	0	1	0	0	0	0	0	-	0	1	0	0	0	0	0	-
	445	21022903	[A/T]	0.99	0	0	0.01	0	0.02041	0.02	0	1	0	0	0	0	0	0	-	0.96	0	0	0.04	0	0.07	0.07	-0.04	1	0	0	0	0	0	0	-	1	0	0	0	0	0	0	-
Average									0.12245	0.19	0.34						0	0.04	1						0.1	0.06	0.11						0.2	0.09	-1						0.1	0.07	-0.5
2P25198627	84	25198709	[A/G]	0.01	0	0.99	0	0	0.02041	0.02	0	0	0	1	0	0	0	0	-	0.04	0	0.96	0	0	0.07	0.07	-0.04	0	0	1	0	0	0	0	-	0	0	1	0	0	0	0	-
	152	25198777	[A/G]	0.19	0	0.81	0	0	0.28571	0.3	0.05	0.67	0	0.33	0	0	0.67	0.44	-0.5	0.07	0	0.93	0	0	0.14	0.13	-0.08	0	0	1	0	0	0	0	-	0	0	1	0	0	0	0	-
	175	25198800	[T/C]	0	0.99	0	0.01	0	0.02041	0.02	0	0	1	0	0	0	0	0	-	0	1	0	0	0	0	0	-	0	0.5	0	0.5	0	1	0.5	-1	0	1	0	0	0	0	0	-
	178	25198803	[A/C]	0.37	0.63	0	0	0	0.38776	0.47	0.17	0	1	0	0	0	0	0	-	0.57	0.43	0	0	0	0.29	0.49	0.42	0.5	0.5	0	0	0	1	0.5	-1	0.25	0.75	0	0	0	0.5	0.38	-0.33
	259	25198884	[C/G]	0	0.99	0.01	0	0	0.02041	0.02	0	0	1	0	0	0	0	0	-	0	0.96	0.04	0	0	0.07	0.07	-0.04	0	1	0	0	0	0	0	-	0	1	0	0	0	0	0	-
	272	25198897	[A/G]	0.66	0	0.34	0	0	0.32653	0.45	0.27	1	0	0	0	0	0	0	-	0.43	0	0.57	0	0	0.29	0.49	0.42	1	0	0	0	0	0	0	-	0.75	0	0.25	0	0	0.5	0.38	-0.33
	282	25198907	[A/C]	0.03	0.97	0	0	0	0.06122	0.06	-0.02	0	1	0	0	0	0	0	-	0.04	0.96	0	0	0	0.07	0.07	-0.04	0	1	0	0	0	0	0	-	0	1	0	0	0	0	0	-
	293	25198918	[T/C]	0	0.79	0	0.21	0	0.16327	0.33	0.5	0	0	0	1	0	0	0	-	0	1	0	0	0	0	0	-	0	1	0	0	0	0	0	-	0	1	0	0	0	0	0	-
	296	25198921	[A/G]	0.16	0	0.84	0	0	0.28571	0.28	-0.04	0	0	1	0	0	0	0	-	0.07	0	0.93	0	0	0.14	0.13	-0.08	0	0	1	0	0	0	0	-	0.45	0	0.55	0	0	0.7	0.5	-0.41
	297	25198922	[A/G]	0.16	0	0.84	0	0	0.28571	0.28	-0.04	0	0	1	0	0	0	0	-	0.07	0	0.93	0	0	0.14	0.13	-0.08	0	0	1	0	0	0	0	-	0.45	0	0.55	0	0	0.7	0.5	-0.41
	329	25198954	[T/G]	0	0	0.15	0.85	0	0.14286	0.26	0.45	0	0	0.75	0.25	0	0.17	0.38	0.56	0	0	0	1	0	0	0	-	0	0	0	1	0	0	0	-	0	0	0	1	0	0	0	-
	414	25199039	[A/T]	0.95	0	0	0.05	0	0.06122	0.1	0.37	0.75	0	0	0.25	0	0.17	0.38	0.56	1	0	0	0	0	0	0	-	1	0	0	0	0	0	0	-	1	0	0	0	0	0	0	-
Average									0.17177	0.21	0.2						0.1	0.1	0.16						0.1	0.13	0.23						0.2	0.08	-1						0.2	0.15	-0.38
2P26819388	29	26819417	[C/G]	0	0.29	0.71	0	0	0.20455	0.41	0.5	0	0	1	0	0	0	0	-	0	0.15	0.85	0	0	0.1	0.255	0.61	0	0	1	0	0	0	0	-	0	0.75	0.25	0	0	0.5	0.38	-0.33
	56	26819444	[A/C]	0.59	0.41	0	0	0	0.42222	0.48	0.13	0.25	0.75	0	0	0	0.5	0.38	-0.33	0.55	0.45	0	0	0	0.36	0.5	0.27	0	1	0	0	0	0	0	-	1	0	0	0	0	0	0	-
	76	26819464	[T/C]	0	0.01	0	0.99	0	0.02222	0.02	0.01	0	0	0	1	0	0	0	-	0	0	0	1	0	0	0	-	0	0.5	0	0.5	0	1	0.5	-1	0	0	0	1	0	0	0	-
	88	26819476	[A/G]	0.14	0	0.86	0	0	0.13333	0.24	0.43	0.75	0	0.25	0	0	0.5	0.38	-0.33	0	0	1	0	0	0	0	-	0	0	1	0	0	0	0	-	0	0	1	0	0	0	0	-
	106	26819494	[A/G]	0.99	0	0.01	0	0	0.02222	0.02	0.01	1	0	0	0	0	0	0	-	1	0	0	0	0	0	0	-	0.5	0	0.5	0	0	1	0.5	-1	1	0	0	0	0	0	0	-
	113	26819501	[A/C]	0.13	0.88	0	0	0	0.11111	0.22	0.49	0	1	0	0	0	0	0	-	0.32	0.68	0	0	0	0.27	0.43	0.37	0	1	0	0	0	0	0	-	0	1	0	0	0	0	0	-
	124	26819512	[T/G]	0	0	0.98	0.02	0	0.04444	0.04	0	0	0	1	0	0	0	0	-	0	0	0.91	0.09	0	0.18	0.17	-0.1	0	0	1	0	0	0	0	-	0	0	1	0	0	0	0	-
	126	26819514	i-del(15b)	0	0	0	0.99	0.01	0.02222	0.02	0.01	0	0	0	1	0	0	0	-	0	0	0	1	0	0	0	-	0	0	0	0.5	0.5	1	0.5	-1	0	0	0	1	0	0	0	-
	202	26819590	[T/C]	0	0.9	0	0.1	0	0.02222	0.18	0.88	0	1	0	0	0	0	0	-	0	0.59	0	0.41	0	0.09	0.48	0.81	0	1	0	0	0	0	0	-	0	1	0	0	0	0	0	-
	274	26819662	[C/G]	0	0.01	0.99	0	0	0.02222	0.02	0.01	0	0	1	0	0	0	0	-	0	0	1	0	0	0	0	-	0	0.5	0.5	0	0	1	0.5	-1	0	0	1	0	0	0	0	-
	326	26819714	[T/C]	0	0.99	0	0.01	0	0.02222	0.02	0.01	0	1	0	0	0	0	0	-	0	1	0	0	0	0	0	-	0	0.5	0	0.5	0	1	0.5	-1	0	1	0	0	0	0	0	-
	335	26819723	[T/C]	0	0.01	0	0.99	0	0.02222	0.02	0.01	0	0	0	1	0	0	0	-	0	0	0	1	0	0	0	-	0	0.5	0	0.5	0	1	0.5	-1	0	0	0	1	0	0	0	-
	360	26819748	[T/G]	0	0	0.85	0.15	0	0.15556	0.25	0.38	0	0	0.25	0.75	0	0.5	0.38	-0.33	0	0	1	0	0	0	0	-	0	0	1	0	0	0	0	-	0	0	1	0	0	0	0	-
	361	26819749	[T/C]	0	0.99	0	0.01	0	0.02222	0.02	0.01	0	1	0	0	0	0	0	-	0	0.95	0	0.05	0	0.09	0.09	-0.05	0	1	0	0	0	0	0	-	0	1	0	0	0	0	0	-
	367	26819755	[T/G]	0	0	0.01	0.99	0	0.02222	0.02	0.01	0	0	0	1	0	0	0	-	0	0	0.05	0.95	0	0.09	0.09	-0.05	0	0	0	1	0	0	0	-	0	0	0	1	0	0	0	-
	376	26819764	[A/T]	0.76	0	0	0.24	0	0.06667	0.36	0.82	1	0	0	0	0	0	0	-	0.23	0	0	0.77	0	0.09	0.35	0.74	1	0	0	0	0	0	0	-	1	0	0	0	0	0	0	-
	397	26819785	[T/G]	0	0	0.99	0.01	0	0.02222	0.02	0.01	0	0	1	0	0	0	0	-	0	0	1	0	0	0	0	-	0	0	0.5	0.5	0	1	0.5	-1	0	0	1	0	0	0	0	-
	448	26819836	[T/C]	0	0.01	0	0.99	0	0.02222	0.02	0.01	0	0	0	1	0	0	0	-	0	0	0	1	0	0	0	-	0	0.5	0	0.5	0	1	0.5	-1	0	0	0	1	0	0	0	-
	454	26819842	[A/T/G]	0.22	0	0.01	0.77	0	0.17778	0.36	0.5	1	0	0	0	0	0	0	-	0	0	0.05	0.95	0	0.09	0.09	-0.05	0	0	0	1	0	0	0	-	0	0	0	1	0	0	0	-
	483	26819871	[C/G]	0	0.78	0.22	0	0	0.15909	0.34	0.54	0	0	1	0	0	0	0	-	0	1	0	0	0	0	0	-	0	1	0	0	0	0	0	-	0	1	0	0	0	0	0	-
	502	26819890	[A/G]	0.97	0	0.03	0	0	0.02273	0.07	0.66	1	0	0	0	0	0	0	-	1	0	0	0	0	0	0	-	0	0	1	0	0	0	0	-	1	0	0	0	0	0	0	-
	505	26819893	[A/G]	0.01	0	0.99	0	0	0.02273	0.02	0.01	0	0	1	0	0	0	0	-	0.05	0	0.95	0	0	0.1	0.1	-0.05	0	0	1	0	0	0	0	-	0	0	1	0	0	0	0	-
	509	26819897	[A/G]	0.66	0	0.34	0	0	0.20455	0.45	0.54	0	0	1	0	0	0	0	-	0.5	0	0.5	0	0	0.2	0.5	0.6	1	0	0	0	0	0	0	-	1	0	0	0	0	0	0	-
Average									0.08562	0.16	0.46						0.1	0.05	-0.33						0.1	0.13	0.45						0.3	0.17	-1						0	0.02	-0.33
2P29538734	60	29538792	[A/G]	0.66	0	0.34	0	0	0.28571	0.45	0.36	1	0	0	0	0	0	0	-	0.18	0	0.82	0	0	0.36	0.29	-0.22	1	0	0	0	0	0	0	-	1	0	0	0	0	0	0	-
	72	29538804	[T/C]	0	0.21	0	0.79	0	0.16327	0.33	0.5	0	1	0	0	0	0	0	-	0	0	0	1	0	0	0	-	0	0	0	1	0	0	0	-	0	0	0	1	0	0	0	-
	95	29538827	[C/G]	0	0.01	0.99	0	0	0.02041	0.02	0	0	0	1	0	0	0	0	-	0	0.04	0.96	0	0	0.07	0.07	-0.04	0	0	1	0	0	0	0	-	0	0	1	0	0	0	0	-
	98	29538830	[A/G]	0.25	0	0.75	0	0	0.22449	0.37	0.4	0	0	1	0	0	0	0	-	0.68	0	0.32	0	0	0.5	0.44	-0.15	0	0	1	0	0	0	0	-	0	0	1	0	0	0	0	-
	104	29538836	[A/G]	0.01	0	0.99	0	0	0.02041	0.02	0	0	0	1	0	0	0	0	-	0.04	0	0.96	0	0	0.07	0.07	-0.04	0	0	1	0	0	0	0	-	0	0	1	0	0	0	0	-
	116	29538848	[A/G]	0.72	0	0.28	0	0	0.30612	0.4	0.24	0	0	1	0	0	0	0	-	0.96	0	0.04	0	0	0.07	0.07	-0.04	1	0	0	0	0	0	0	-	0.95	0	0.05	0	0	0.1	0.1	-0.05
	158	29538890	[A/G]	0.75	0	0.25	0	0	0.22449	0.37	0.4	1	0	0	0	0	0	0	-	0.32	0	0.68	0	0	0.5	0.44	-0.15	1	0	0	0	0	0	0	-	1	0	0	0	0	0	0	-
	169	29538901	[A/C]	0.91	0.09	0	0	0	0.14286	0.17	0.15	1	0	0	0	0	0	0	-	0.71	0.29	0	0	0	0.43	0.41	-0.05	1	0	0	0	0	0	0	-	1	0	0	0	0	0	0	-
	174	29538906	[A/G]	0.01	0	0.99	0	0	0.02041	0.02	0	0	0	1	0	0	0	0	-	0.04	0	0.96	0	0	0.07	0.07	-0.04	0	0	1	0	0	0	0	-	0	0	1	0	0	0	0	-
	176	29538908	[A/C]	0.75	0.25	0	0	0	0.22449	0.37	0.4	1	0	0	0	0	0	0	-	0.32	0.68	0	0	0	0.5	0.44	-0.15	1	0	0	0	0	0	0	-	1	0	0	0	0	0	0	-
	179	29538911	[C/G]	0	0.6	0.4	0	0	0.30612	0.48	0.36	0	0	1	0	0	0	0	-	0	0.86	0.14	0	0	0.29	0.24	-0.17	0	0	1	0	0	0	0	-	0	0.95	0.05	0	0	0.1	0.1	-0.05
	192	29538924	[A/T]	0.25	0	0	0.75	0	0.22449	0.37	0.4	0	0	0	1	0	0	0	-	0.68	0	0	0.32	0	0.5	0.44	-0.15	0	0	0	1	0	0	0	-	0	0	0	1	0	0	0	-
	229	29538961	[A/G]	0.96	0	0.04	0	0	0.04082	0.08	0.48	1	0	0	0	0	0	0	-	1	0	0	0	0	0	0	-	0	0	1	0	0	0	0	-	1	0	0	0	0	0	0	-
	235	29538967	i-del (3b)	0	0	0.96	0	0.04	0.04082	0.08	0.48	0	0	1	0	0	0	0	-	0	0	1	0	0	0	0	-	0	0	0	0	1	0	0	-	0	0	1	0	0	0	0	-
	241	29538973	[A/G]	0.33	0	0.67	0	0	0.30612	0.44	0.31	0	0	1	0	0	0	0	-	0.79	0	0.21	0	0	0.43	0.34	-0.27	0	0	1	0	0	0	0	-	0	0	1	0	0	0	0	-
	253	29538985	[A/T/G]	0.04	0	0.63	0.33	0	0.34694	0.49	0.3	0	0	1	0	0	0	0	-	0	0	0.21	0.79	0	0.43	0.34	-0.27	1	0	0	0	0	0	0	-	0	0	1	0	0	0	0	-
	277	29539009	[A/G]	0.89	0	0.11	0	0	0.02041	0.2	0.9	0.17	0	0.83	0	0	0	0.28	1	1	0	0	0	0	0	0	-	1	0	0	0	0	0	0	-	1	0	0	0	0	0	0	-
	283	29539015	[A/G]	0.34	0	0.66	0	0	0.34694	0.45	0.23	0	0	1	0	0	0	0	-	0.21	0	0.79	0	0	0.43	0.34	-0.27	1	0	0	0	0	0	0	-	0.55	0	0.45	0	0	0.7	0.5	-0.41
	300	29539032	[T/G]	0	0	0.99	0.01	0	0.02041	0.02	0	0	0	1	0	0	0	0	-	0	0	1	0	0	0	0	-	0	0	0.5	0.5	0	1	0.5	-1	0	0	1	0	0	0	0	-
	304	29539036	[A/C]	0.79	0.21	0	0	0	0.16327	0.33	0.5	0	1	0	0	0	0	0	-	1	0	0	0	0	0	0	-	1	0	0	0	0	0	0	-	1	0	0	0	0	0	0	-
	307	29539039	[T/C]	0	0.91	0	0.09	0	0.14286	0.17	0.15	0	0.83	0	0.17	0	0	0.28	1	0	1	0	0	0	0	0	-	0	1	0	0	0	0	0	-	0	1	0	0	0	0	0	-
	334	29539066	[T/G]	0	0	0.79	0.21	0	0.16327	0.33	0.5	0	0	0	1	0	0	0	-	0	0	1	0	0	0	0	-	0	0	1	0	0	0	0	-	0	0	1	0	0	0	0	-
	370	29539102	[A/T]	0.09	0	0	0.91	0	0.18367	0.17	-0.09	0	0	0	1	0	0	0	-	0.11	0	0	0.89	0	0.21	0.19	-0.12	0	0	0	1	0	0	0	-	0	0	0	1	0	0	0	-
	410	29539142	[T/C]	0	0.04	0	0.96	0	0.08163	0.08	-0.03	0	0	0	1	0	0	0	-	0	0.11	0	0.89	0	0.21	0.19	-0.12	0	0	0	1	0	0	0	-	0	0	0	1	0	0	0	-
	424	29539156	[A/G]	0.67	0	0.33	0	0	0.30612	0.44	0.31	1	0	0	0	0	0	0	-	0.21	0	0.79	0	0	0.43	0.34	-0.27	1	0	0	0	0	0	0	-	1	0	0	0	0	0	0	-
	440	29539172	[A/T]	0.03	0	0	0.97	0	0.06122	0.06	-0.02	0	0	0	1	0	0	0	-	0	0	0	1	0	0	0	-	0.5	0	0	0.5	0	1	0.5	-1	0	0	0	1	0	0	0	-
	447	29539179	[T/C]	0	0.93	0	0.07	0	0.14286	0.13	-0.07	0	1	0	0	0	0	0	-	0	0.96	0	0.04	0	0.07	0.07	-0.04	0	1	0	0	0	0	0	-	0	0.95	0	0.05	0	0.1	0.1	-0.05
	451	29539183	[A/T]	0.67	0	0	0.33	0	0.30612	0.44	0.31	1	0	0	0	0	0	0	-	0.21	0	0	0.79	0	0.43	0.34	-0.27	1	0	0	0	0	0	0	-	1	0	0	0	0	0	0	-
	453	29539185	[A/C]	0.07	0.93	0	0	0	0.14286	0.13	-0.07	0	1	0	0	0	0	0	-	0.04	0.96	0	0	0	0.07	0.07	-0.04	0	1	0	0	0	0	0	-	0.05	0.95	0	0	0	0.1	0.1	-0.05
	454	29539186	[A/T]	0.93	0	0	0.07	0	0.14286	0.13	-0.07	1	0	0	0	0	0	0	-	0.96	0	0	0.04	0	0.07	0.07	-0.04	1	0	0	0	0	0	0	-	0.95	0	0	0.05	0	0.1	0.1	-0.05
	468	29539200	[C/G]	0	0.79	0.21	0	0	0.16327	0.33	0.5	0	0	1	0	0	0	0	-	0	1	0	0	0	0	0	-	0	1	0	0	0	0	0	-	0	1	0	0	0	0	0	-
	475	29539207	[A/C]	0.21	0.79	0	0	0	0.16327	0.33	0.5	1	0	0	0	0	0	0	-	0	1	0	0	0	0	0	-	0	1	0	0	0	0	0	-	0	1	0	0	0	0	0	-
	487	29539219	[C/G]	0	0.65	0.35	0	0	0.32653	0.46	0.28	0	1	0	0	0	0	0	-	0	0.82	0.18	0	0	0.36	0.29	-0.22	0	1	0	0	0	0	0	-	0	0.05	0.95	0	0	0.1	0.1	-0.05
	499	29539231	[T/C]	0	0.33	0	0.67	0	0.36735	0.44	0.17	0	0	0	1	0	0	0	-	0	0.18	0	0.82	0	0.36	0.29	-0.22	0	0	0	1	0	0	0	-	0	0.85	0	0.15	0	0.3	0.26	-0.18
	505	29539237	i-del (3b)	0	0	0	0.77	0.23	0.20408	0.35	0.42	0	0	0	0	1	0	0	-	0	0	0	1	0	0	0	-	0	0	0	1	0	0	0	-	0	0	0	0.9	0.1	0.2	0.18	-0.11
	509	29539241	[C/G]	0	0.96	0.04	0	0	0	0.08	1	0	0.67	0.33	0	0	0	0.44	1	0	1	0	0	0	0	0	-	0	1	0	0	0	0	0	-	0	1	0	0	0	0	0	-
	518	29539250	[T/C]	0	0.98	0	0.02	0	0	0.04	1	0	1	0	0	0	0	0	-	0	1	0	0	0	0	0	-	0	1	0	0	0	0	0	-	0	0.9	0	0.1	0	0	0.18	1
Average									0.17154	0.258958	0.34						0	0	1						0.2	0.16	-0.18						0.1	0	-1						0	0	-0.07
2P30446231	21	30446250	[A/C]	0.86	0.14	0	0	0	0.20408	0.25	0.17	1	0	0	0	0	0	0	-	1	0	0	0	0	0	0	-	1	0	0	0	0	0	0	-	0.55	0.45	0	0	0	0.5	0.5	-0.01
	45	30446274	[C/G]	0	0.04	0.96	0	0	0.08163	0.08	-0.03	0	0	1	0	0	0	0	-	0	0.11	0.89	0	0	0.21	0.19	-0.12	0	0	1	0	0	0	0	-	0	0	1	0	0	0	0	-
	66	30446295	[A/G]	0.97	0	0.03	0	0	0.02041	0.06	0.66	1	0	0	0	0	0	0	-	1	0	0	0	0	0	0	-	1	0	0	0	0	0	0	-	0.85	0	0.15	0	0	0.1	0.26	0.61
	84	30446313	[T/C]	0	0.15	0	0.85	0	0.26531	0.26	-0.01	0	0	0	1	0	0	0	-	0	0.25	0	0.75	0	0.36	0.38	0.05	0	0	0	1	0	0	0	-	0	0.15	0	0.85	0	0.3	0.26	-0.18
	87	30446316	[A/G]	0.11	0	0.89	0	0	0.06122	0.2	0.7	0.75	0	0.25	0	0	0.17	0.38	0.56	0	0	1	0	0	0	0	-	0	0	1	0	0	0	0	-	0	0	1	0	0	0	0	-
	107	30446336	[T/C]	0	0.91	0	0.09	0	0.14286	0.17	0.15	0	0.75	0	0.25	0	0.17	0.38	0.56	0	1	0	0	0	0	0	-	0	1	0	0	0	0	0	-	0	1	0	0	0	0	0	-
	109	30446338	[A/C]	0.03	0.97	0	0	0	0.06122	0.06	-0.02	0	1	0	0	0	0	0	-	0	1	0	0	0	0	0	-	0	1	0	0	0	0	0	-	0.15	0.85	0	0	0	0.3	0.26	-0.18
	115	30446344	[A/T]	0.98	0	0	0.02	0	0.04082	0.04	-0.01	1	0	0	0	0	0	0	-	1	0	0	0	0	0	0	-	0.5	0	0	0.5	0	1	0.5	-1	1	0	0	0	0	0	0	-
	131	30446360	[T/C]	0	0.32	0	0.68	0	0.28571	0.43	0.34	0	0	0	1	0	0	0	-	0	0.75	0	0.25	0	0.36	0.38	0.05	0	0	0	1	0	0	0	-	0	0	0	1	0	0	0	-
	134	30446363	[C/G]	0	0.98	0.02	0	0	0.04082	0.04	-0.01	0	1	0	0	0	0	0	-	0	1	0	0	0	0	0	-	0	0.5	0.5	0	0	1	0.5	-1	0	1	0	0	0	0	0	-
	164	30446393	[A/G]	0.11	0	0.89	0	0	0.06122	0.2	0.7	0.75	0	0.25	0	0	0.17	0.38	0.56	0	0	1	0	0	0	0	-	0	0	1	0	0	0	0	-	0	0	1	0	0	0	0	-
	182	30446411	[A/T]	0.71	0	0	0.29	0	0.20408	0.41	0.5	1	0	0	0	0	0	0	-	0.75	0	0	0.25	0	0.36	0.38	0.05	1	0	0	0	0	0	0	-	0.45	0	0	0.55	0	0.1	0.5	0.8
	187	30446416	[A/G]	0.96	0	0.04	0	0	0.04082	0.08	0.48	1	0	0	0	0	0	0	-	1	0	0	0	0	0	0	-	0	0	1	0	0	0	0	-	1	0	0	0	0	0	0	-
	190	30446419	[A/G]	0.94	0	0.06	0	0	0.12245	0.12	-0.06	1	0	0	0	0	0	0	-	0.96	0	0.04	0	0	0.07	0.07	-0.04	1	0	0	0	0	0	0	-	1	0	0	0	0	0	0	-
	200	30446429	[T/C]	0	0.86	0	0.14	0	0.20408	0.25	0.17	0	1	0	0	0	0	0	-	0	1	0	0	0	0	0	-	0	1	0	0	0	0	0	-	0	0.55	0	0.45	0	0.5	0.5	-0.01
	201	30446430	[A/G]	0.24	0	0.76	0	0	0.18367	0.36	0.49	1	0	0	0	0	0	0	-	0	0	1	0	0	0	0	-	0	0	1	0	0	0	0	-	0.15	0	0.85	0	0	0.1	0.26	0.61
	203	30446432	[A/T]	0.71	0	0	0.29	0	0.20408	0.41	0.5	1	0	0	0	0	0	0	-	0.75	0	0	0.25	0	0.36	0.38	0.05	1	0	0	0	0	0	0	-	0.45	0	0	0.55	0	0.1	0.5	0.8
	219	30446448	[T/G]	0	0	0.1	0.9	0	0.12245	0.18	0.34	0	0	0	1	0	0	0	-	0	0	0	1	0	0	0	-	0	0	0	1	0	0	0	-	0	0	0.25	0.75	0	0.1	0.38	0.73
	246	30446475	[T/G]	0	0	0.29	0.71	0	0.20408	0.41	0.5	0	0	0	1	0	0	0	-	0	0	0.25	0.75	0	0.36	0.38	0.05	0	0	0	1	0	0	0	-	0	0	0.55	0.45	0	0.1	0.5	0.8
	272	30446501	[T/C]	0	0.05	0	0.95	0	0.02041	0.1	0.79	0	0	0	1	0	0	0	-	0	0	0	1	0	0	0	-	0	1	0	0	0	0	0	-	0	0	0	1	0	0	0	-
	280	30446509	[T/C]	0	0.32	0	0.68	0	0.28571	0.43	0.34	0	0	0	1	0	0	0	-	0	0.75	0	0.25	0	0.36	0.38	0.05	0	0	0	1	0	0	0	-	0	0	0	1	0	0	0	-
	283	30446512	[T/C]	0	0.95	0	0.05	0	0.02041	0.1	0.79	0	1	0	0	0	0	0	-	0	1	0	0	0	0	0	-	0	0	0	1	0	0	0	-	0	1	0	0	0	0	0	-
	305	30446534	[A/G]	0.86	0	0.14	0	0	0.20408	0.25	0.17	1	0	0	0	0	0	0	-	0.71	0	0.29	0	0	0.29	0.41	0.3	1	0	0	0	0	0	0	-	1	0	0	0	0	0	0	-
	320	30446549	[A/G]	0.96	0	0.04	0	0	0.04082	0.08	0.48	1	0	0	0	0	0	0	-	1	0	0	0	0	0	0	-	0	0	1	0	0	0	0	-	1	0	0	0	0	0	0	-
	331	30446560	[A/C]	0.97	0.03	0	0	0	0.06122	0.06	-0.02	1	0	0	0	0	0	0	-	1	0	0	0	0	0	0	-	1	0	0	0	0	0	0	-	0.85	0.15	0	0	0	0.3	0.26	-0.18
	356	30446585	[T/C]	0	0.96	0	0.04	0	0.04082	0.08	0.48	0	1	0	0	0	0	0	-	0	1	0	0	0	0	0	-	0	0	0	1	0	0	0	-	0	1	0	0	0	0	0	-
Average									0.12402	0.2	0.37						0	0.04	0.56						0.1	0.11	0.07						0.1	0.04	-1						0.1	0.16	0.39
2P32507721	48	32507768	i-del (66b)	0	0	0	0.92	0.08	0.12245	0.15	0.19	0	0	0	1	0	0	0	-	0	0	0	0.75	0.25	0.36	0.38	0.05	0	0	0	1	0	0	0	-	0	0	0	1	0	0	0	-
	53	32507773	[T/C]	0	0.3	0	0.62	0.08	0.40816	0.52	0.22	0	0	0	1	0	0	0	-	0	0.25	0	0.5	0.25	0.64	0.63	-0.03	0	0	0	1	0	0	0	-	0	0.5	0	0.5	0	0.8	0.5	-0.6
	59	32507779	[T/C]	0	0.01	0	0.91	0.08	0.14286	0.17	0.16	0	0	0	1	0	0	0	-	0	0	0	0.75	0.25	0.36	0.38	0.05	0	0	0	1	0	0	0	-	0	0	0	1	0	0	0	-
	64	32507784	[A/C]	0.89	0.03	0	0	0.08	0.14286	0.21	0.31	1	0	0	0	0	0	0	-	0.75	0	0	0	0.25	0.36	0.38	0.05	0	1	0	0	0	0	0	-	1	0	0	0	0	0	0	-
	100	32507820	[A/T]	0.01	0	0	0.91	0.08	0.14286	0.17	0.16	0	0	0	1	0	0	0	-	0	0	0	0.75	0.25	0.36	0.38	0.05	0	0	0	1	0	0	0	-	0	0	0	1	0	0	0	-
	109	32507829	[T/G]	0	0	0.87	0.05	0.08	0.18367	0.24	0.24	0	0	1	0	0	0	0	-	0	0	0.61	0.14	0.25	0.5	0.55	0.09	0	0	1	0	0	0	0	-	0	0	1	0	0	0	0	-
	110	32507830	[A/C]	0.05	0.87	0	0	0.08	0.18367	0.24	0.24	0	1	0	0	0	0	0	-	0.14	0.61	0	0	0.25	0.5	0.55	0.09	0	1	0	0	0	0	0	-	0	1	0	0	0	0	0	-
	146	32507866	[A/G]	0.76	0	0.24	0	0	0.14286	0.36	0.61	0	0	1	0	0	0	0	-	1	0	0	0	0	0	0	-	0	0	1	0	0	0	0	-	1	0	0	0	0	0	0	-
	155	32507875	[A/G]	0.19	0	0.81	0	0	0.16327	0.3	0.46	0	0	1	0	0	0	0	-	0.57	0	0.43	0	0	0.43	0.49	0.13	0	0	1	0	0	0	0	-	0	0	1	0	0	0	0	-
	348	32508068	[T/C]	0	0.01	0	0.99	0	0.02041	0.02	0	0	0	0	1	0	0	0	-	0	0	0	1	0	0	0	-	0	0.5	0	0.5	0	1	0.5	-1	0	0	0	1	0	0	0	-
	402	32508122	[T/G]	0	0	0.96	0.04	0	0.04082	0.08	0.48	0	0	1	0	0	0	0	-	0	0	1	0	0	0	0	-	0	0	0	1	0	0	0	-	0	0	1	0	0	0	0	-
	412	32508132	[T/C]	0	0.99	0	0.01	0	0.02041	0.02	0	0	1	0	0	0	0	0	-	0	1	0	0	0	0	0	-	0	0.5	0	0.5	0	1	0.5	-1	0	1	0	0	0	0	0	-
Average									0.14286	0.207	0.31						0	0	-						0.3	0.31	0.06						0.2	0.1	-1						0.1	0	-0.6
2P33506778	26	33506802	[C/G]	0	0.04	0.96	0	0	0.04082	0.08	0.48	0	0	1	0	0	0	0	-	0	0	1	0	0	0	0	-	0	1	0	0	0	0	0	-	0	0	1	0	0	0	0	-
	327	33507103	[A/C/G]	0.01	0.69	0.3	0	0	0.32653	0.43	0.25	0	1	0	0	0	0	0	-	0.04	0.29	0.68	0	0	0.5	0.46	-0.09	0	1	0	0	0	0	0	-	0	1	0	0	0	0	0	-
	336	33507112	[A/G]	0.21	0	0.79	0	0	0.16327	0.33	0.5	1	0	0	0	0	0	0	-	0	0	1	0	0	0	0	-	0	0	1	0	0	0	0	-	0	0	1	0	0	0	0	-
	369	33507145	[A/T]	0.04	0	0	0.96	0	0.04082	0.08	0.48	0	0	0	1	0	0	0	-	0	0	0	1	0	0	0	-	1	0	0	0	0	0	0	-	0	0	0	1	0	0	0	-
	408	33507184	[A/G]	0.31	0	0.69	0	0	0.30612	0.43	0.28	0	0	1	0	0	0	0	-	0.71	0	0.29	0	0	0.43	0.41	-0.05	0	0	1	0	0	0	0	-	0	0	1	0	0	0	0	-
	501	33507277	[T/C]	0	0.72	0	0.28	0	0.22449	0.4	0.44	0	1	0	0	0	0	0	-	0	0.93	0	0.07	0	0.14	0.13	-0.08	0	1	0	0	0	0	0	-	0	0.25	0	0.75	0	0.3	0.38	0.2
Average									0.18367	0.291317	0.37						0	0	-						0.2	0.17	-0.07						0	0	-						0.1	0.1	0.2
2P33532337	8	33532469	[A/G]	0.66	0	0.34	0	0	0.28571	0.45	0.36	1	0	0	0	0	0	0.15	1	0.21	0	0.79	0	0	0.43	0.34	-0.27	1	0	0	0	0	0	0	-	1	0	0	0	0	0	0	-
	20	33532481	[A/G]	0.04	0	0.96	0	0	0.04082	0.08	0.48	0	0	1	0	0	0	0	-	0	0	1	0	0	0	0	-	1	0	0	0	0	0	0	-	0	0	1	0	0	0	0	-
	25	33532486	[C/G]	0	0.66	0.34	0	0	0.28571	0.45	0.36	0	1	0	0	0	0	0.15	1	0	0.21	0.79	0	0	0.43	0.34	-0.27	0	1	0	0	0	0	0	-	0	1	0	0	0	0	0	-
	133	33532594	[A/G]	0.66	0	0.34	0	0	0.28571	0.45	0.36	1	0	0	0	0	0	0.15	1	0.21	0	0.79	0	0	0.43	0.34	-0.27	1	0	0	0	0	0	0	-	1	0	0	0	0	0	0	-
	208	33532669	[A/G]	0.66	0	0.34	0	0	0.28571	0.45	0.36	1	0	0	0	0	0	0.15	1	0.21	0	0.79	0	0	0.43	0.34	-0.27	1	0	0	0	0	0	0	-	1	0	0	0	0	0	0	-
	256	33532717	[T/C]	0	0.77	0	0.23	0	0.12245	0.35	0.65	0	1	0	0	0	0	0	-	0	0.96	0	0.04	0	0.07	0.07	-0.04	0	1	0	0	0	0	0	-	0	0.3	0	0.7	0	0.2	0.42	0.52
	317	33532778	[A/C]	0.04	0.96	0	0	0	0.04082	0.08	0.48	0	1	0	0	0	0	0	-	0	1	0	0	0	0	0	-	1	0	0	0	0	0	0	-	0	1	0	0	0	0	0	-
	364	33532825	[A/G]	0.87	0	0.13	0	0	0.10204	0.23	0.56	1	0	0	0	0	0	0	-	0.61	0	0.39	0	0	0.36	0.48	0.25	1	0	0	0	0	0	0	-	1	0	0	0	0	0	0	-
	446	33532907	[T/G]	0	0	0.21	0.79	0	0.28571	0.33	0.13	0	0	0	1	0	0	0	-	0	0	0.18	0.82	0	0.36	0.29	-0.22	0	0	0	1	0	0	0	-	0	0	0.3	0.7	0	0.2	0.42	0.52
Average									0.19274	0.31823	0.39						0	0.1	1						0.3	0.24	-0.14						0	0	-						0	0.1	0.52
2P35391362	31	35391391	[T/G]	0	0	0.4	0.6	0	0.22449	0.48	0.53	0	0	0	1	0	0	0	-	0	0	0.21	0.79	0	0.43	0.34	-0.27	0	0	0	1	0	0	0	-	0	0	0.95	0.05	0	0.1	0.1	-0.05
	75	35391435	[C/G]	0	0.22	0.78	0	0	0.18367	0.34	0.46	0	1	0	0	0	0	0	-	0	0	1	0	0	0	0	-	0	0	1	0	0	0	0	-	0	0.05	0.95	0	0	0.1	0.1	-0.05
	82	35391442	[A/C]	0.34	0.66	0	0	0	0.32653	0.45	0.27	0	1	0	0	0	0	0	-	0.79	0.21	0	0	0	0.43	0.34	-0.27	0	1	0	0	0	0	0	-	0	1	0	0	0	0	0	-
	89	35391449	[T/C]	0	0.34	0	0.66	0	0.32653	0.45	0.27	0	0	0	1	0	0	0	-	0	0.79	0	0.21	0	0.43	0.34	-0.27	0	0	0	1	0	0	0	-	0	0	0	1	0	0	0	-
	92	35391452	[A/T]	0.02	0	0	0.98	0	0.04082	0.04	-0.01	0.08	0	0	0.92	0	0.17	0.15	-0.09	0	0	0	1	0	0	0	-	0	0	0	1	0	0	0	-	0	0	0	1	0	0	0	-
	93	35391453	[C/G]	0	0.4	0.6	0	0	0.22449	0.48	0.53	0	0	1	0	0	0	0	-	0	0.21	0.79	0	0	0.43	0.34	-0.27	0	0	1	0	0	0	0	-	0	0.95	0.05	0	0	0.1	0.1	-0.05
	125	35391486	[T/C]	0	0.22	0	0.78	0	0.18367	0.34	0.46	0	1	0	0	0	0	0	-	0	0	0	1	0	0	0	-	0	0	0	1	0	0	0	-	0	0.05	0	0.95	0	0.1	0.1	-0.05
	145	35391506	[T/G]	0	0	0.75	0.25	0	0.20408	0.37	0.45	0	0	1	0	0	0	0	-	0	0	1	0	0	0	0	-	0	0	1	0	0	0	0	-	0	0	0.25	0.75	0	0.5	0.38	-0.33
	183	35391545	[A/G]	0.66	0	0.34	0	0	0.32653	0.45	0.27	1	0	0	0	0	0	0	-	0.21	0	0.79	0	0	0.43	0.34	-0.27	1	0	0	0	0	0	0	-	1	0	0	0	0	0	0	-
	212	35391574	[A/G]	0.6	0	0.4	0	0	0.22449	0.48	0.53	1	0	0	0	0	0	0	-	0.79	0	0.21	0	0	0.43	0.34	-0.27	1	0	0	0	0	0	0	-	0.05	0	0.95	0	0	0.1	0.1	-0.05
	280	35391642	[T/C]	0	0.88	0	0.12	0	0.16327	0.22	0.25	0	1	0	0	0	0	0	-	0	0.61	0	0.39	0	0.5	0.48	-0.05	0	1	0	0	0	0	0	-	0	1	0	0	0	0	0	-
	294	35391656	[T/C]	0	0.27	0	0.73	0	0.16327	0.39	0.58	0	1	0	0	0	0	0	-	0	0.04	0	0.96	0	0.07	0.07	-0.04	0	1	0	0	0	0	0	-	0	0.05	0	0.95	0	0.1	0.1	-0.05
	306	35391668	[A/G]	0.66	0	0.34	0	0	0.32653	0.45	0.27	1	0	0	0	0	0	0	-	0.21	0	0.79	0	0	0.43	0.34	-0.27	1	0	0	0	0	0	0	-	1	0	0	0	0	0	0	-
	331	35391693	[A/T]	0.96	0	0	0.04	0	0.04082	0.08	0.48	1	0	0	0	0	0	0	-	1	0	0	0	0	0	0	-	0	0	0	1	0	0	0	-	1	0	0	0	0	0	0	-
	348	35391710	[A/T]	0.22	0	0	0.78	0	0.18367	0.34	0.46	1	0	0	0	0	0	0	-	0	0	0	1	0	0	0	-	0	0	0	1	0	0	0	-	0.05	0	0	0.95	0	0.1	0.1	-0.05
	372	35391734	[A/G]	0.4	0	0.6	0	0	0.22449	0.48	0.53	0	0	1	0	0	0	0	-	0.21	0	0.79	0	0	0.43	0.34	-0.27	0	0	1	0	0	0	0	-	0.95	0	0.05	0	0	0.1	0.1	-0.05
	397	35391759	[T/G]	0	0	0.67	0.33	0	0.34694	0.44	0.22	0	0	1	0	0	0	0	-	0	0	0.25	0.75	0	0.5	0.38	-0.33	0	0	1	0	0	0	0	-	0	0	1	0	0	0	0	-
	410	35391772	[A/G]	0.79	0	0.21	0	0	0.16327	0.33	0.5	0	0	1	0	0	0	0	-	1	0	0	0	0	0	0	-	1	0	0	0	0	0	0	-	1	0	0	0	0	0	0	-
Average									0.21542	0.37	0.41						0	0.01	-0.09						0.3	0.2	-0.24						0	0	-						0.1	0.06	-0.15
2P36235952	14	36235980	[A/G]	0.41	0	0.59	0	0	0.20408	0.48	0.58	0	0	1	0	0	0	0	-	1	0	0	0	0	0	0	-	0	0	1	0	0	0	0	-	0	0	1	0	0	0	0	-
	57	36236023	[A/T]	0.41	0	0	0.59	0	0.20408	0.48	0.58	0	0	0	1	0	0	0	-	1	0	0	0	0	0	0	-	0	0	0	1	0	0	0	-	0	0	0	1	0	0	0	-
	70	36236036	[C/G]	0	0.01	0.99	0	0	0.02041	0.02	-0.01	0	0	1	0	0	0	0	-	0	0	1	0	0	0	0	-	0	0	1	0	0	0	0	-	0	0.05	0.95	0	0	0.1	0.1	-0.05
	73	36236039	[T/C]	0	0.93	0	0.07	0	0.14286	0.13	-0.08	0	1	0	0	0	0	0	-	0	0.96	0	0.04	0	0.07	0.07	-0.04	0	1	0	0	0	0	0	-	0	1	0	0	0	0	0	-
	74	36236040	[T/G]	0	0	0.94	0.06	0	0.12245	0.11	-0.07	0	0	1	0	0	0	0	-	0	0	1	0	0	0	0	-	0	0	1	0	0	0	0	-	0	0	0.8	0.2	0	0.4	0.32	-0.25
	128	36236096	[T/G]	0	0	0.65	0.35	0	0.08163	0.45	0.82	0	0	1	0	0	0	0	-	0	0	1	0	0	0	0	-	0	0	1	0	0	0	0	-	0	0	0	1	0	0	0	-
	198	36236166	[A/T/G]	0.41	0	0.56	0.03	0	0.26531	0.52	0.49	0	0	1	0	0	0	0	-	1	0	0	0	0	0	0	-	0	0	1	0	0	0	0	-	0	0	0.85	0.15	0	0.3	0.26	-0.18
	209	36236177	[A/T]	0.39	0	0	0.61	0	0.12245	0.47	0.74	0	0	0	1	0	0	0	-	0	0	0	1	0	0	0	-	1	0	0	0	0	0	0	-	1	0	0	0	0	0	0	-
	214	36236182	[A/G]	0.41	0	0.59	0	0	0.20408	0.48	0.58	0	0	1	0	0	0	0	-	1	0	0	0	0	0	0	-	0	0	1	0	0	0	0	-	0	0	1	0	0	0	0	-
	233	36236201	[A/G]	0.01	0	0.99	0	0	0.02041	0.02	-0.01	0	0	1	0	0	0	0	-	0.04	0	0.96	0	0	0.07	0.07	-0.04	0	0	1	0	0	0	0	-	0	0	1	0	0	0	0	-
	260	36236228	[A/G]	0.6	0	0.4	0	0	0.22449	0.48	0.53	1	0	0	0	0	0	0	-	0.04	0	0.96	0	0	0.07	0.07	-0.04	1	0	0	0	0	0	0	-	1	0	0	0	0	0	0	-
	306	36236274	[A/C]	0.41	0.59	0	0	0	0.20408	0.48	0.58	0	1	0	0	0	0	0	-	1	0	0	0	0	0	0	-	0	1	0	0	0	0	0	-	0	1	0	0	0	0	0	-
	320	36236288	[C/G]	0	0.99	0.01	0	0	0.02041	0.02	-0.01	0	1	0	0	0	0	0	-	0	0.96	0.04	0	0	0.07	0.07	-0.04	0	1	0	0	0	0	0	-	0	1	0	0	0	0	0	-
	324	36236292	[A/G]	0.59	0	0.41	0	0	0.20408	0.48	0.58	1	0	0	0	0	0	0	-	0	0	1	0	0	0	0	-	1	0	0	0	0	0	0	-	1	0	0	0	0	0	0	-
	334	36236302	[T/C]	0	0.59	0	0.41	0	0.20408	0.48	0.58	0	1	0	0	0	0	0	-	0	0	0	1	0	0	0	-	0	1	0	0	0	0	0	-	0	1	0	0	0	0	0	-
	335	36236303	[A/G]	0.55	0	0.45	0	0	0.2449	0.49	0.51	1	0	0	0	0	0	0	-	0	0	1	0	0	0	0	-	0	0	1	0	0	0	0	-	1	0	0	0	0	0	0	-
	385	36236353	[T/C]	0	0.81	0	0.19	0	0.10204	0.31	0.67	0	1	0	0	0	0	0	-	0	0.5	0	0.5	0	0.14	0.5	0.71	0	1	0	0	0	0	0	-	0	1	0	0	0	0	0	-
	404	36236372	[A/C]	0.07	0.93	0	0	0	0.14286	0.13	-0.08	0	1	0	0	0	0	0	-	0.04	0.96	0	0	0	0.07	0.07	-0.04	0	1	0	0	0	0	0	-	0	1	0	0	0	0	0	-
	414	36236382	[T/C]	0	0.97	0	0.03	0	0.02041	0.06	0.66	0	1	0	0	0	0	0	-	0	0.89	0	0.11	0	0.07	0.19	0.63	0	1	0	0	0	0	0	-	0	1	0	0	0	0	0	-
	440	36236408	[A/G]	0.99	0	0.01	0	0	0.02041	0.02	-0.01	1	0	0	0	0	0	0	-	1	0	0	0	0	0	0	-	1	0	0	0	0	0	0	-	0.95	0	0.05	0	0	0.1	0.1	-0.05
	452	36236420	[A/G]	0.35	0	0.65	0	0	0.08163	0.45	0.82	0	0	1	0	0	0	0	-	0	0	1	0	0	0	0	-	0	0	1	0	0	0	0	-	1	0	0	0	0	0	0	-
	463	36236431	[A/T]	0.05	0	0	0.95	0	0.10204	0.1	-0.05	0	0	0	1	0	0	0	-	0	0	0	1	0	0	0	-	0	0	0	1	0	0	0	-	0.25	0	0	0.75	0	0.5	0.38	-0.33
	479	36236447	[A/G]	0.99	0	0.01	0	0	0.02041	0.02	-0.01	1	0	0	0	0	0	0	-	1	0	0	0	0	0	0	-	0.5	0	0.5	0	0	1	0.5	-1	1	0	0	0	0	0	0	-
	480	36236448	[A/T]	0.06	0	0	0.94	0	0.12245	0.11	-0.07	0	0	0	1	0	0	0	-	0	0	0	1	0	0	0	-	0	0	0	1	0	0	0	-	0.3	0	0	0.7	0	0.6	0.42	-0.43
Average									0.12925	0.28	0.55						0	0	-						0	0.04	0.45						0	0.02	-1						0.1	0.07	-0.28
Ho: observed heterozygosity
He: expected heterozygosity
Fw: Fixation index
Del. Freq.: deletion frequency
