# Supplementary material for: Next generation haplotyping to decipher nuclear genomic interspecific admixture in Citrus species: analysis of chromosome 2
Source: BMC Genet. 2014 Dec 29;15:152. doi: 10.1186/s12863-014-0152-1 (PMC4302129; doi:10.1186/s12863-014-0152-1)
Supplement: Additional file 7: — Excel table of the Heterozygosity (Ho) of secondary species. [file 12863_2014_152_MOESM7_ESM.xlsx]

## Sheet: Feuil1
Next generation haplotyping to decipher the nuclear genomic interspecific admixture in Citrus species; analysis of the Chromosome 2 - Curk et al. BMC genetics.
Additional file 7: Obesrved heterozygosity (Ho) of secondary species
Gene fragment	Sweet oranges	Sour Oranges	Clem.	Grapefruits	All Lemons	Regular and ‘Sweet’ lemons	'Meyer' lemon	'Volkamer' lemon	'Mexican' lime	'Alemow'	Bergamot
2P737170	0.1	0.1	0	0.15	0.5	0.5	0.5	0.5	0.45	0.45	0.1
2P3068140	0.46	0.46	0	0.46	0.51	0.46	0.54	0.62	0.38	0.38	0.62
2P4517048	0	0.17	0.17	0.25	0.15	0.25	0	0.25	0.17	0.17	0
2P8108334	0.26	0.31	0	0.15	0.24	0.26	0.15	0.26	0.28	0.13	0.21
2P11442721	0.24	0.29	0.29	0.05	0.18	0.14	0.19	0.29	0.19	0.19	0.14
2P13928427	0.1	0.1	0	0	0.36	0.35	0.3	0.45	0.5	0.4	0.35
2P21022460	0.18	0	0	0.18	0.36	0.36	0.36	0.36	0.55	0.45	0.36
2P25198627	0.33	0.25	0	0.17	0.32	0.25	0.42	0.42	0.33	0.33	0.25
2P26819388	0.09	0.05	0.14	0	0.2	0.18	0.27	N	0.27	0.23	0.23
2P29538734	0.2	0.26	0.34	0.2	0.43	0.37	0.51	0.54	0.31	0.31	0.29
2P30446231	0.08	0.23	0.23	0.23	0.22	0.23	0.23	0.19	0.38	0.19	0.15
2P32507721	0	0	0.09	0	0.27	0.09	0.36	0.73	0.18	0.36	0.09
2P33506778	0.17	0.5	0.33	0	0.5	0.5	0.5	0.5	0.5	0.5	0.33
2P33532337	0.22	0.56	0.56	0	0.36	0.44	0	0.44	0.22	0.22	0
2P35391362	0.06	0.56	0.5	0	0.57	0.56	0.56	0.61	0.33	0.28	0.56
2P36235952	0	0.58	0.54	0.04	0.43	0.46	0.42	0.38	0.08	0.08	0.46
Total	0.15	0.27	0.19	0.12	0.34	0.33	0.33	0.42	0.31	0.27	0.26
SD	0.358356	0.443823	0.39549	0.326951	0.427717	0.466274	0.471015	0.492956	0.463512	0.443823	0.438562
CI	0.0402834	0.0498909	0.0444577	0.0367531	0.0480804	0.0524147	0.0529476	0.0576373	0.0521042	0.0498909	0.0492995
SD: standard deviation; CI: confidence interval estimated with alpha = 0.05; N: missing data; Clem.: Clementine
