# Supplementary material for: Next generation haplotyping to decipher nuclear genomic interspecific admixture in Citrus species: analysis of chromosome 2
Source: BMC Genet. 2014 Dec 29;15:152. doi: 10.1186/s12863-014-0152-1 (PMC4302129; doi:10.1186/s12863-014-0152-1)
Supplement: Additional file 12: — Excel table of the haplotypic structure of each accession. [file 12863_2014_152_MOESM12_ESM.xlsx]

## Sheet: Feuil1
Next generation haplotyping to decipher the nuclear genomic interspecific admixture in Citrus species; analysis of the Chromosome 2 - Curk et al. BMC genetics.
Additional file 12: Haplotypic structure of each accession.
	C. reticulata	C. reticulata	C. reticulata	C. reticulata	C. reticulata	C. reticulata	C. reticulata	C. reticulata	C. reticulata	C. reticulata	C. reticulata	C. reticulata	C. reticulata	C. reticulata	C. reticulata	C. maxima	C. maxima	C. maxima	C. maxima	C. maxima	C. maxima	C. maxima	C. maxima	C. maxima	C. maxima	C. maxima	C. medica	C. medica	C. medica	C. medica	C. medica	C. medica	C. medica	C. micrantha	C. clementina	C. clementina	C. sinensis	C. aurantium	C. paradisi	C. limon	Hybrid of lemon	Hybrid of lemon	C. aurantifolia	C. aurantium	C. macrophylla
	Mandarins*	Willowleaf mandarin	Cleopatra mandarin	Dancy mandarin	Fuzhu mandarin	Imperial mandarin	King mandarin	Nanfengmijuu mandarin	Ponkan mandarin	Clauselina satsuma mandarin	Shekwasha mandarin	Sun Chu Sha mandarin	Sunki mandarin	Temple mandarin	Beauty mandarin	Pummelos*	Chandler pummelo	Da Xanh pummelo	Deep red pummelo	Eingedi pummelo	Kao Pan pummelo	Nam Roi pummelo	Pink pummelo	Sans Pépins pummelo	Tahitian pummelo	Timorese pummelo	Citrons*	Corsican citron	Diamante citron	Etrog citron	Humpang citron	Buddha's hand citron	Ponicre citron	C. micrantha*	Haploid clementine	Caffin clementine	Sanguinelli sweet orange	Bouquet de fleurs sour orange	Marsh grapefruit	Eureka lemon	Volckamer lemon	Meyer lemon	Mexican lime	Bergamot	Alemow
																																				Clemenules clementine	Valencia late sweet orange	Sevillan sour orange	Star Ruby grapefruit	Lisbon lemon
																																					Washington navel sweet orange			Sweet lemon
Seq. name																																				Clementines	Sweet oranges	Sour oranges	Grapefruits	Lemons
2P737170	5 (4)	re1/re1	re1/re1	re1/re1	re1/re1	re1/re1	re1/re1	re1/re3	re1/re1	re1/re1	re1/re1	re1/re1	re1/re1	re1/ma1	re1/re1	6 (6)	ma1/ma2	ma4/ma5	ma1/ma3	ma1/ma3	ma1/ma2	ma1/ma3	ma1/ma2	ma4/ma5	ma3/ma3	ma4/ma6	2 (2)	me2/me2	me1/me2	me1/me1	me2/me2	me1/me1	me1/me2	2 (2)	re1	re1/re1	re1/ma1	re2/ma1	re1/ma2	ma1/me1	re4/me1	re1/me1	me1/mi1	re2/ma1	me1/mi1
2P3068140	5 (4)	re1/ma1	re1/re1	re1/re2	re1/re2	re1/re1	re4/re4	re1/re1	re1/re2	re1/re1	re1/re3	re1/re1	re1/re1	re1/ma1	re1/re2	2 (2)	ma1/ma1	ma1/ma1	ma1/ma2	ma1/ma1	ma1/ma1	ma1/ma2	ma1/ma1	ma1/ma1	ma1/ma2	ma1/ma1	1	me1/me1	me1/me1	me1/me1	me1/me1	me1/me1	me1/me1	1	re1	re1/re1	re1/ma1	re1/ma1	re1/ma1	ma1/me1	re1/me1	re4/me1	me1/mi1	re1/me1	me1/?
2P4517048	5 (5)	re1/re3	re2/re4	re2/re3	re2/re3	re1/re3	re1/re2	re2/re2	re1/re3	re2/re2	re1/re2	re1/re2	re2/re5	re2/re2	re2/re3	3 (3)	ma1/ma2	ma1/ma1	ma1/ma1	ma2/ma3	ma1/ma2	ma1/ma1	ma1/ma1	ma1/ma1	ma1/ma1	ma1/ma3	2 (2)	me1/me2	me1/me1	me1/me1	me1/me1	me1/me1	me1/me1	1	re3	re2/re3	re2/re2	re1/ma1	re2/ma1	re1/me1	re1/me1	re3/re3	me1/mi1	ma1/ma1	me1/mi1
2P8108334	10 (10)	re2/re10	re2/re6	re2/re2	re2/re4	re10/re10	re5/re5	re2/re7	re8/re8	re2/re2	re3/re9	re2/re2	re1/re2	re2/re2	re2/re2	7 (7)	ma2/ma6	ma1/ma4	ma1/ma7	ma2/ma6	ma2/ma7	ma1/ma5	ma2/ma7	ma1/ma7	ma2/ma6	ma1/ma7	3 (3)	me1/me2	me2/me2	me2/me2	me3/me3	me2/me2	me1/me2	2 (2)	re2	re2/re2	re2/ma4	re5/ma3	ma4/ma7	re5/me1	re3/me2	re9/me2	me1/mi1	ma3/me1	?/?
2P11442721	10 (8)	re7/re8	re1/re3	re5/re6	re5/re6	re6/re8	re2/re6	re4/re8	re5/re6	re1/ma1	re3/ma4	re1/re7	re3/re7	re8/ma4	re7/re8	5 (5)	ma1/ma2	ma1/ma4	ma5/ma5	ma3/ma5	ma1/ma1	ma1/ma2	ma1/ma1	ma1/ma4	ma3/ma4	ma1/ma4	2 (2)	me1/me1	me1/me1	me1/me1	me1/me1	me1/me1	me1/me2	1	re8	re1/re8	re1/ma4	re3/ma1	ma1/ma4	ma1/me2	re7/me1	ma1/me1	me1/mi1	ma1/me2	me1/mi1
2P13928427	5 (4)	re1/re1	re1/re1	re1/re1	re1/re1	re1/re1	re1/re1	re1/re3	re1/re1	re1/ma3	re1/re2	re1/re1	re1/re1	re1/ma1	re1/re1	3 (3)	ma1/ma1	ma1/ma1	ma1/ma2	ma1/ma1	ma1/ma1	ma1/ma1	ma1/ma1	ma1/ma1	ma1/ma1	ma1/ma1	2 (2)	?	me1/me2	me1/me1	me1/me1	me2/me2	me1/me2	2 (2)	re1	re1/re1	re1/ma1	re1/ma1	ma1/ma1	ma1/me1	re1/me1	ma3/me2	me1/mi1	ma1/me1	me1/mi2
2P21022460	4 (2)	re1/ma-re-mi	ma-re-mi/ma-re-mi	re1/ma-re-mi	re1/ma-re-mi	re1/re1	ma-re-mi/ma-re-mi	ma-re-mi/ma-re-mi	re1/ma-re-mi	re1/ma1	ma-re-mi/re2	ma-re-mi/ma-re-mi	ma-re-mi/ma-re-mi	re1/re1	ma-re-mi/ma-re-mi	3 (2)	ma1/ma-re-mi	ma1/ma2	ma-re-mi/ma2	ma-re-mi/ma2	ma1/ma-re-mi	ma1/ma-re-mi	ma1/ma-re-mi	ma1/ma-re-mi	ma1/ma-re-mi	ma1/ma-re-mi	2 (2)	me1/me1	me1/me1	me1/me1	me2/me2	me2/me2	me1/me1	2 (1)	re1	re1/re1	re1/ma1	ma-re-mi / ma-re-mi	ma1/ma2	ma-re-mi/me1	ma-re-mi/me1	me1/ma-re-mi	me1/mi1	me1/ma-re-mi	me2/mi1
2P25198627	7 (6)	re1/re3	re1/re4	re-ma/re-ma	re-ma/re-ma	re1/ma1	re1/re1	re1/re1	re2/ma1	re1/re1	re1/re5	re1/re5	re1/re1	re-ma/re-ma	re-ma/re-ma	3 (1)	ma1/re-ma	ma1/re-ma	ma1/re-ma	ma1/re1	re1/re-ma	ma1/re1	re-ma/re1	ma1/re1	ma1/ma1	ma1/re-ma	3 (3)	me1/me2	me2/me3	me1/me1	me3/me3	me1/me2	me1/me2	2 (2)	re1	re1/re1	re1/ma1	re3/re-ma	ma1/re-ma	re-ma/me1	re1/me3	re1/me1	me3/mi1	re-ma/me1	me1/mi1
2P26819388	12 (10)	re1/re2	re2/re5	?	?	re1/re1	ma1/ma-re	re8/re9	ma1/ma1	re6/re6	re3/re3	?	re4/re7	ma2/re1	re1/re1	2 (2)	ma1/ma2	ma1/ma1	ma1/ma2	ma1/ma1	ma1/ma2	ma1/ma1	ma1/ma2	ma1/ma2	ma1/ma1	ma1/ma1	2 (2)	me1/me1	me1/me1	me1/me1	me1/me2	me1/me2	me1/me2	2 (2)	re1	re1/ma-re	ma-re/ma1	ma-re/ma2	ma1/ma1	ma-re/me2	?	ma2/me1	me1/mi1	ma-re/me1	ma-re/me3
2P29538734	10 (7)	re5/re7	re2/re5	re5/ma3	re5/ma3	re7/ma3	re2/ma1	re5/re7	re1/ma3	re5/re5	re3/re5	re2/re4	re2/re5	re1/ma4	re1/re2	6 (6)	ma3/ma3	ma3/ma5	ma5/ma6	ma1/ma5	ma3/ma5	ma3/ma5	ma3/ma5	ma5/ma6	ma2/ma2	ma5/ma5	4 (4)	me2/me2	me1/me1	me2/me2	me4/me4	me2/me2	me1/me1	2 (2)	re5	re5/ma3	ma1/ma3	re7/ma5	ma1/ma3	re7/me4	re1/me3	re6/me2	me4/mi1	ma5/me4	me3/mi1
2P30446231	6 (5)	re1/re1	re2/re2	re5/ma1	re5/ma1	re1/ma1	re2/ma1	re1/re4	ma1/ma1	re1/re1	re1/re1	re2/re2	re1/re2	re2/ma1	re2/re5	8 (7)	ma2/ma8	ma4/ma4	ma2/ma8	ma3/ma4	ma7/ma8	ma3/ma7	ma5/ma5	ma2/ma7	ma3/ma7	ma7/ma7	3 (3)	me2/me2	me1/me2	me1/me1	me1/me1	me1/me1	me1/me1	2 (2)	re1	re1/ma1	ma1/ma5	re3/ma7	ma5/ma7	re3/me3	re2/me2	re5/me1	me1/mi1	ma7/me3	mi2/mi?
2P32507721	6 (3)	ma-re1/re1	re1/re1	re3/ma1	re3/ma1	ma1/ma-re1	ma1/ma-re1	re2/re3	ma1/ma1	re2/re2	ma-re1/re3	re1/re3	re1/re3	re1/ma-re1	re1/ma1	3 (2)	ma1/ma-re1	ma1/ma1	ma1/ma-re1	ma1/ma-re1	ma1/ma-re1	ma1/ma-re1	ma1/ma-re1	ma1/ma-re1	ma-re1/ma-re1	ma1/ma-re1	1	me1/me1	me1/me1	me1/me1	me1/me1	me1/me1	me1/me1	2 (2)	ma-re1	ma1/ma-re1	ma1/ma1	ma-re1/ma-re2	ma1/?	ma-re2/me1	re1/me1	re2/me1	me1/mi1	ma-re1/me1	me1/mi?
2P33506778	4 (2)	re1/re1	re1/re1	re1/ma1	re1/ma1	re1/ma1	re1/ma1	re1/re1	ma1/ma2	re1/re1	re1/re2	re1/re1	re1/re1	re1/ma1	re1/ma2	2 (2)	ma2/ma2	ma1/ma1	ma2/ma2	ma2/ma2	ma2/ma2	ma1/ma2	ma2/ma2	ma1/ma2	ma2/ma2	ma1/ma2	1	me1/me1	me1/me1	me1/me1	me1/me1	me1/me1	me1/me1	1	re1	re1/ma1	ma1/ma2	re1/ma2	ma2/ma2	re1/me1	re1/me1	re1/me1	me1/mi1	ma2/me1	me1/mi1
2P33532337	4 (2)	re1/re2	re1/re1	re1/re1	re1/ma2	re1/ma2	re1/ma2	re1/re2	re1/ma2	re2/re2	re2/re2	re1/re2	re2/re2	re2/ma2	re2/ma1	2 (2)	ma1/ma2	ma1/ma1	ma1/ma1	ma1/ma1	ma1/ma2	ma2/ma2	ma1/ma1	ma1/ma1	ma1/ma1	ma2/ma2	1	me1/me1	me1/me1	me1/me1	me1/me1	me1/me1	me1/me1	1	re1	re1/ma2	ma1/ma2	re1/ma2	ma1/ma1	re1/me1	re1/me1	re2/re2	me1/mi1	ma2/ma2	me1/mi1
2P35391362	4 (3)	re2/re2	re1/re1	re1/ma3	re1/ma3	re2/ma3	re2/ma3	re2/re2	re1/ma3	re2/re2	re1/re3	re1/re2	re1/re2	re1/ma3	re1/re1	2 (2)	ma2/ma2	ma2/ma3	ma2/ma2	ma2/ma3	ma2/ma2	ma2/ma2	ma2/ma2	ma2/ma3	ma2/ma3	ma2/ma2	2 (2)	me2/me2	me2/me2	me2/me2	me1/me2	me2/me2	me2/me2	1	re2	re2/ma3	ma2/ma3	re2/ma1	ma2/ma2	re2/me2	re1/me2	re2/me2	me1/mi1	re2/me2	me2/mi1
2P36235952	6 (6)	re2/re2	re3/re4	re4/re4	re4/re4	re2/re2	re2/re2	re2/re4	re1/re1	re4/re4	re5/re6	re2/re4	re4/re4	re2/re2	re1/re2	8 (8)	ma1/ma2	ma2/ma5	ma1/ma2	ma4/ma7	ma1/ma5	ma6/ma8	ma1/ma5	ma1/ma2	ma4/ma6	ma1/ma2	3 (3)	me3/me3	me3/me3	me3/me3	me3/me3	me3/me3	me3/me3	2 (2)	re2	re2/ma4	ma4/ma4	re3/ma3	ma4/ma5	re3/me3	re4/me1	re2/me3	me1/mi1	re3/me3	me2/mi3?
	*number of haplotype observed for this group and (number of haplotypes specific of the group)
	re: C. reticulata
	ma: C. maxima
	me: C. medica
	mi: C. micrantha
	?: non determined
