# Supplementary material for: Next generation haplotyping to decipher nuclear genomic interspecific admixture in Citrus species: analysis of chromosome 2
Source: BMC Genet. 2014 Dec 29;15:152. doi: 10.1186/s12863-014-0152-1 (PMC4302129; doi:10.1186/s12863-014-0152-1)
Supplement: Additional file 14: — Excel table of SNP G ST values of each taxa before and after introgression information correction. [file 12863_2014_152_MOESM14_ESM.xlsx]

## Sheet: Feuil1
Next generation haplotyping to decipher the nuclear genomic interspecific admixture in Citrus species; analysis of the Chromosome 2 - Curk et al. BMC genetics.
Additional file 14: SNP Gst values of each taxa before and after introgression information correction.
			Initial Data					After Correction
Gene fragment	Position on chromosome 2	Variation	Citrons Gst	Mandarins Gst	Pummelos Gst	C. micrantha Gst		C. medica Gst	C. reticulata Gst	C. maxima Gst	C. micrantha Gst
2P737170	737201	[A/G]	1	0.2	0.2	0.2		1	0.21429	0.171429	0.113208
	737203	[A/T/C]	0.276596	0.371429	0.371429	0.538462		0.54419	0.18408	0.148	0.678025
	737205	[T/G]	0.2	0.2	0.2	1		0.02083	0.0303	0.025	1
	737240	[A/T]	1	0.2	0.2	0.2		1	0.21429	0.171429	0.113208
	737253	[C/G]	0.0909091	0.0909091	0.0909091	0.333333		0.01031	0.01493	0.0123457	0.333333
	737276	[A/G]	0.176471	0.176471	0.0670315	0.155327		0.10112	0.15254	0.210989	0.153126
	737307	[T/G]	0.5	0.5	0.5	0.5		0.92157	0.25926	0.205882	0.661972
	737315	[T/C]	0.2	0.2	0.2	1		0.02083	0.0303	0.025	1
	737366	[T/C]	1	0.2	0.2	0.2		1	0.21429	0.171429	0.113208
	737402	[T/G]	1	0.2	0.2	0.2		1	0.21429	0.171429	0.113208
	737414	[A/T]	0.2	0.2	0.2	1		0.02083	0.0303	0.025	1
	737436	[A/T]	N	N	N	N		N	N	N	N
	737442	[A/T]	0.196581	0.135955	0.881302	0.196581		0.24051	0.38776	0.904762	0.191919
	737455	[C/G]	0.191489	0.931034	0.191489	0.191489		0.38028	1	0.490909	0.296703
	737456	[T/C]	0.5	0.5	0.5	0.5		0.92157	0.25926	0.205882	0.661972
	737471	[A/G]	0.5	0.5	0.5	0.5		0.92157	0.25926	0.205882	0.661972
	737479	[T/G]	N	N	N	N		N	N	N	N
	737509	[A/C]	0.00598802	0.0181818	0.00598802	0.00598802		0.01031	0.01887	0.0123457	0.008547
	737545	[T/C]	0.025641	0.025641	0.0810811	0.025641		0.03297	0.04615	0.0810811	0.027027
	737555	[A/T]	0.0909091	0.0909091	0.0909091	0.333333		0.01075	0.01493	0.012987	0.333333
	737572	[T/C]	0.0714286	0.0714286	0.25	0.0714286		0.09302	0.13333	0.25	0.0754717
	737600	[C/G]	1	0.2	0.2	0.2		1	0.21429	0.181818	0.117647
2P3068140	3068226	[A/C]	0.473684	0.380402	0.473684	0.527273		0.36364	0.80605	0.48	0.410256
	3068273	[T/G]	0.183099	0.866667	0.183099	0.183099		0.32353	0.91667	0.423077	0.264368
	3068352	[A/G]	0.00598802	0.0181818	0.00598802	0.00598802		N	N	N	N
	3068353	[A/G]	1	0.2	0.2	0.2		1	0.21429	0.193548	0.122449
	3068386	[A/G]	1	0.2	0.2	0.2		1	0.21429	0.193548	0.122449
	3068418	[A/C]	0.158621	0.69697	0.158621	0.158621		0.32353	0.91667	0.423077	0.264368
	3068452	[A/G]	1	0.2	0.2	0.2		1	0.21429	0.193548	0.122449
	3068453	[T/C]	N	N	N	N		N	N	N	N
	3068454	[T/G]	0.183099	0.866667	0.183099	0.183099		0.32353	0.91667	0.423077	0.264368
	3068477	[T/C]	0.217391	0.106234	0.953488	0.217391		0.30435	0.34333	0.947368	0.222222
	3068493	[A/C]	0.0243902	0.0769231	0.0243902	0.0243902		0.04651	0.09524	0.0571429	0.0377358
	3068528	[T/C]	1	0.2	0.2	0.2		1	0.21429	0.193548	0.122449
	3068529	[A/G]	0.217391	0.106234	0.953488	0.217391		0.30435	0.34333	0.947368	0.222222
	3068559	[T/C]	0.025641	0.025641	0.0810811	0.025641		0.03448	0.04615	0.0810811	0.0280374
2P4517048	4517069	[A/G]	0.2	0.2	0.2	1		0.02041	0.0303	0.0243902	1
	4517076	[A/G]	0.2	0.2	0.2	1		0.02041	0.0303	0.0243902	1
	4517101	[T/C]	0.2	1	0.2	0.2		0.38889	1	0.5	0.304348
	4517111	[T/C]	0.025641	0.025641	0.0810811	0.025641		0.03093	0.04615	0.0810811	0.025641
	4517124	[C/G]	0.0980392	0.365854	0.0980392	0.0980392		0.17647	0.36585	0.217391	0.142857
	4517152	[A/C]	0.5	0.5	0.5	0.5		0.92308	0.25926	0.2	0.666667
	4517161	[A/G]	0.05	0.166667	0.05	0.05		0.08696	0.16667	0.105263	0.0714286
	4517205	[A/G]	0.2	1	0.2	0.2		0.38889	1	0.5	0.304348
	4517279	[A/G]	0.0169492	0.0169492	0.0526316	0.0169492		0.02041	0.0303	0.0526316	0.0169492
	4517280	[A/G]	0.0169492	0.0169492	0.0526316	0.0169492		0.02041	0.0303	0.0526316	0.0169492
	4517476	[A/T]	0.00598802	0.0181818	0.00598802	0.00598802		0.0101	0.01818	0.0120482	0.0084034
	4517483	[T/C]	0.0434783	0.0140845	0.0140845	0.0140845		0.04348	0.01493	0.0120482	0.0084034
2P8108334	8108354	[C/G]	0.142857	0.6	0.142857	0.142857		0.26582	0.6	0.333333	0.212121
	8108366	[C/G]	0.714286	0.16129	0.16129	0.16129		0.71429	0.17241	0.135135	0.0909091
	8108367	[C/G]	0.142857	0.6	0.142857	0.142857		0.26582	0.6	0.333333	0.212121
	8108368	[A/G]	0.0909091	0.0285714	0.0285714	0.0285714		0.09091	0.0303	0.0243902	0.0169492
	8108372	[C/G]	0.2	0.2	1	0.2		0.25	0.41667	1	0.2
	8108373	[T/C]	0.2	0.2	0.2	1		0.02041	0.0303	0.0243902	1
	8108387	[A/G]	0.00840336	0.00840336	0.025641	0.00840336		0.0101	0.01493	0.025641	0.0084034
	8108388	[T/G]	N	N	N	N		N	N	N	N
	8108394	[T/C]	0.0909091	0.0909091	0.333333	0.0909091		0.11111	0.17241	0.333333	0.0909091
	8108411	[C/G]	0.0909091	0.0909091	0.0909091	0.333333		0.0101	0.01493	0.0120482	0.333333
	8108431	[T/C]	0.2	1	0.2	0.2		0.38889	1	0.5	0.304348
	8108433	[A/G]	0.00598802	0.0181818	0.00598802	0.00598802		0.0101	0.01818	0.0120482	0.0084034
	8108438	[T/C]	0.0526316	0.0526316	0.176471	0.0526316		0.06383	0.09677	0.176471	0.0526316
	8108442	[A/T]	0.2	0.2	0.2	1		0.02041	0.0303	0.0243902	1
	8108451	[T/C]	0.0909091	0.0285714	0.0285714	0.0285714		0.09091	0.0303	0.0243902	0.0169492
	8108466	[T/G]	0.0909091	0.0909091	0.0909091	0.333333		0.0101	0.01493	0.0120482	0.333333
	8108534	[C/G]	0.0434783	0.0434783	0.142857	0.0434783		0.05263	0.07937	0.142857	0.0434783
	8108537	[T/G]	0.5	0.5	0.5	0.5		0.42857	0.88889	0.555556	0.363636
	8108556	[A/C]	0.0909091	0.0909091	0.0909091	0.333333		0.0101	0.01493	0.0120482	0.333333
	8108562	[T/G]	0.5	0.5	0.5	0.5		0.42857	0.88889	0.555556	0.363636
	8108566	[A/G]	0.481939	0.500457	0.433984	0.481939		0.2837	0.12459	0.0598153	0.181296
	8108576	[A/C]	0.0434783	0.0434783	0.142857	0.0434783		0.05263	0.07937	0.142857	0.0434783
	8108600	[A/G]	0.0909091	0.0909091	0.0909091	0.333333		0.0101	0.01493	0.0120482	0.333333
	8108613	[T/G]	0.0909091	0.0909091	0.0909091	0.333333		0.0101	0.01493	0.0120482	0.333333
	8108614	[A/G]	0.00598802	0.0181818	0.00598802	0.00598802		0.0101	0.01818	0.0120482	0.0084034
	8108654	[A/T/C]	0.0913816	0.062476	0.318073	0.0913816		0.11223	0.13765	0.303971	0.0918114
	8108664	[T/G]	0.0909091	0.0285714	0.0285714	0.0285714		0.09091	0.0303	0.0243902	0.0169492
	8108665	[A/G]	0.135135	0.555556	0.135135	0.135135		0.25	0.55556	0.3125	0.2
	8108693	[A/G]	0.38843	0.119206	0.631068	0.38843		0.63934	0.00879	0.377049	0.481482
	8108700	[A/T]	0.0909091	0.0285714	0.0285714	0.0285714		0.09091	0.0303	0.0243902	0.0169492
	8108706	[A/T]	0.0909091	0.0909091	0.0909091	0.333333		0.0101	0.01493	0.0120482	0.333333
	8108737	[C/G]	0.127517	0.513514	0.127517	0.127517		0.23457	0.51351	0.292308	0.188119
	8108754	[T/C]	1	0.2	0.2	0.2		1	0.21429	0.166667	0.111111
	8108772	[T/C]	0.00598802	0.0181818	0.00598802	0.00598802		0.0101	0.01818	0.0120482	0.0084034
	8108778	[A/G]	0.0434783	0.0434783	0.142857	0.0434783		0.05263	0.07937	0.142857	0.0434783
	8108779	[A/C]	0.0909091	0.0909091	0.0909091	0.333333		0.0101	0.01493	0.0120482	0.333333
	8108783	[A/T]	0.411765	0.411765	0.174825	0.6		0.20482	0.33333	0.514408	0.6
	8108789	[A/G]	0.0434783	0.0434783	0.142857	0.0434783		0.05263	0.07937	0.142857	0.0434783
	8108825	[C/G]	0.0909091	0.0909091	0.0909091	0.333333		0.0101	0.01493	0.0120482	0.333333
	8108834	[T/C]	0.0909091	0.0285714	0.0285714	0.0285714		0.09091	0.0303	0.0243902	0.0169492
2P11442721	11442751	[T/C]	0.135135	0.555556	0.135135	0.135135		0.25333	0.6129	0.322034	0.2
	11442783	[A/T]	0.025641	0.025641	0.0810811	0.025641		0.03297	0.04615	0.0810811	0.027027
	11442912	[A/G]	0.0434783	0.0140845	0.0140845	0.0140845		0.04348	0.01493	0.012987	0.0088496
	11442916	[A/G]	0.0181818	0.0566038	0.0181818	0.0181818		0.02174	0.04167	0.0263158	0.0178571
	11442933	[A/G]	0.0306748	0.0980392	0.0306748	0.0306748		0.05618	0.11111	0.0684932	0.0458716
	11442940	[A/C]	0.0700637	0.244444	0.0700637	0.0700637		0.11905	0.25	0.147059	0.0961538
	11442941	[T/G]	0.0243902	0.0769231	0.0243902	0.0243902		0.04444	0.08696	0.0540541	0.0363636
	11442942	[C/G]	0.0306748	0.0980392	0.0306748	0.0306748		0.05618	0.11111	0.0684932	0.0458716
	11442948	[T/C]	0.846154	0.180328	0.180328	0.180328		0.84615	0.19298	0.164179	0.106796
	11442955	[A/C/G]	0.748823	0.0896563	0.187127	0.187127		0.68741	0.09546	0.191977	0.123845
	11442972	[A/G]	0.0700637	0.244444	0.0700637	0.0700637		0.11905	0.25	0.147059	0.0961538
	11443022	[T/C]	0.0169492	0.0169492	0.0526316	0.0169492		0.02174	0.0303	0.0526316	0.0178571
	11443057	[A/G]	0.0566038	0.191489	0.0566038	0.0566038		0.10588	0.21951	0.130435	0.0857143
	11443099	[T/G]	0.00598802	0.0181818	0.00598802	0.00598802		0.01075	0.02041	0.012987	0.0088496
	11443104	[A/G]	0.2	0.2	0.2	1		0.02174	0.0303	0.0263158	1
	11443140	[T/G]	0.0169492	0.0169492	0.0526316	0.0169492		0.02174	0.0303	0.0526316	0.0178571
	11443182	[A/G]	0.05	0.166667	0.05	0.05		0.08046	0.16279	0.0985915	0.0654206
	11443217	[A/G]	0.0769231	0.272727	0.0769231	0.0769231		0.14634	0.31579	0.181818	0.117647
	11443223	[T/C]	0.0169492	0.0169492	0.0526316	0.0169492		0.02174	0.0303	0.0526316	0.0178571
	11443225	[T/G]	0.129032	0.0742378	0.459715	0.129032		0.16049	0.23636	0.481482	0.128713
	11443230	[C/G]	1	0.2	0.2	0.2		1	0.21429	0.181818	0.117647
2P13928427	13928453	[T/G]	0.0909091	0.0909091	0.0909091	0.333333		0.01187	0.01992	0.0171821	0.309813
	13928454	[A/G]	0.846154	0.180328	0.180328	0.180328		0.8403	0.18618	0.157072	0.102552
	13928511	[A/T]	0.846154	0.180328	0.180328	0.180328		0.8403	0.18618	0.157072	0.102552
	13928550	[T/C]	0.00598802	0.0181818	0.00598802	0.00598802		0.02326	0.00787	0.0068027	0.0046512
	13928560	[T/C]	0.411765	0.107692	0.107692	0.107692		0.38117	0.10481	0.0893796	0.0595655
	13928580	[A/C]	0.0120482	0.037037	0.0120482	0.0120482		0.02326	0.00787	0.0068027	0.0046512
	13928613	[C/G]	0.846154	0.180328	0.180328	0.180328		0.8403	0.18618	0.157072	0.102552
	13928617	[A/C]	0.00598802	0.0181818	0.00598802	0.00598802		0.02326	0.00787	0.0068027	0.0046512
	13928627	[A/C]	0.166667	0.75	0.166667	0.166667		0.26343	0.94031	0.480592	0.286021
	13928635	[T/C]	0.00840336	0.00840336	0.025641	0.00840336		0.02326	0.00787	0.0068027	0.0046512
	13928636	[T/C]	0.2	0.2	0.2	1		0.00793	0.03504	0.0301624	0.963967
	13928646	[T/G]	0.846154	0.180328	0.180328	0.180328		0.8403	0.18618	0.157072	0.102552
	13928648	[C/G]	0.846154	0.180328	0.180328	0.180328		0.8403	0.18618	0.157072	0.102552
	13928663	[A/G]	N	N	N	N		0.02326	0.00787	0.0068027	0.0046512
	13928695	[C/G]	0.0120482	0.037037	0.0120482	0.0120482		0.02326	0.00787	0.0068027	0.0046512
	13928706	[T/G]	0.0120482	0.037037	0.0120482	0.0120482		0.02326	0.00787	0.0068027	0.0046512
	13928722	[C/G]	0.166667	0.75	0.166667	0.166667		0.26343	0.94031	0.480592	0.286021
	13928731	[T/C]	0.00840336	0.00840336	0.025641	0.00840336		0.02326	0.00787	0.0068027	0.0046512
	13928781	[A/G]	0.00598802	0.0181818	0.00598802	0.00598802		0.02326	0.00787	0.0068027	0.0046512
	13928788	[C/G]	0.0909091	0.0909091	0.0909091	0.333333		0.01187	0.01992	0.0171821	0.309813
	13928842	[A/T]	0.411765	0.107692	0.107692	0.107692		0.38117	0.10481	0.0893796	0.0595655
2P21022460	21022495	[A/T]	0.5	0.125	0.125	0.125		0.5	0.13333	0.105263	0.0714286
	21022508	[A/G]	1	0.2	0.2	0.2		1	0.21429	0.166667	0.111111
	21022555	[A/T]	0.0783055	0.0307881	0.230252	0.0783055		0.0989	0.08501	0.211854	0.0810811
	21022628	[T/C]	0.00598802	0.0181818	0.00598802	0.00598802		0.0101	0.01818	0.0120482	0.0084034
	21022692	[C/G]	0.0566038	0.191489	0.0566038	0.0566038		0.0989	0.19149	0.12	0.0810811
	21022733	[A/C]	1	0.2	0.2	0.2		1	0.21429	0.166667	0.111111
	21022776	[A/G]	0.0909091	0.0909091	0.0909091	0.333333		0.0101	0.01493	0.0120482	0.333333
	21022846	[T/C]	0.0909091	0.0909091	0.0909091	0.333333		0.0101	0.01493	0.0120482	0.333333
	21022864	[T/C]	0.025641	0.025641	0.0810811	0.025641		0.03093	0.04615	0.0810811	0.025641
	21022876	[T/C]	1	0.2	0.2	0.2		1	0.21429	0.166667	0.111111
	21022903	[A/T]	0.00598802	0.0181818	0.00598802	0.00598802		0.0101	0.01818	0.0120482	0.0084034
2P25198627	25198709	[A/G]	0.00598802	0.0181818	0.00598802	0.00598802		0.0101	0.01818	0.0120482	0.0084034
	25198777	[A/G]	0.457053	0.0453803	0.140271	0.140271		0.42968	0.0517	0.135135	0.0909091
	25198800	[T/C]	0.0909091	0.0909091	0.0909091	0.333333		0.0101	0.01493	0.0120482	0.333333
	25198803	[A/C]	0.282443	0.106719	0.0135747	0.0539208		0.28205	0.16658	0.0271923	0.0230179
	25198884	[C/G]	0.00598802	0.0181818	0.00598802	0.00598802		0.0101	0.01818	0.0120482	0.0084034
	25198897	[A/G]	0.158621	0.270475	0.00515783	0.158621		0.26582	0.19559	0.0198523	0.212121
	25198907	[A/C]	0.00598802	0.0181818	0.00598802	0.00598802		0.0101	0.01818	0.0120482	0.0084034
	25198918	[T/C]	1	0.2	0.2	0.2		1	0.21429	0.166667	0.111111
	25198921	[A/G]	0.095176	0.0156756	0.251186	0.095176		0.1236	0.06679	0.21657	0.100917
	25198922	[A/G]	0.095176	0.0156756	0.251186	0.095176		0.1236	0.06679	0.21657	0.100917
	25198954	[T/G]	0.6	0.142857	0.142857	0.142857		0.6	0.15254	0.12	0.0810811
	25199039	[A/T]	0.142857	0.0434783	0.0434783	0.0434783		0.14286	0.04615	0.037037	0.025641
2P26819388	26819417	[C/G]	0.168539	0.0303406	0.530004	0.168539		0.2459	0.28302	0.6	0.185185
	26819444	[A/C]	0.0666667	0.00699301	0.6	0.411765		0.20301	0.05463	0.488372	0.449275
	26819464	[T/C]	0.0909091	0.0909091	0.0909091	0.333333		0.01266	0.01493	0.015873	0.333333
	26819476	[A/G]	0.555788	0.0591017	0.158621	0.158621		0.6	0.15254	0.163636	0.0989011
	26819494	[A/G]	0.0909091	0.0909091	0.0909091	0.333333		0.01266	0.01493	0.015873	0.333333
	26819501	[A/C]	0.0434783	0.142857	0.0434783	0.0434783		0.09589	0.24138	0.122807	0.0752688
	26819512	[T/G]	0.0120482	0.037037	0.0120482	0.0120482		0.02564	0.05882	0.0322581	0.0204082
	26819590	[T/C]	0.0632911	0.217391	0.0632911	0.0632911		0.12676	0.33333	0.163636	0.0989011
	26819662	[C/G]	0.0909091	0.0909091	0.0909091	0.333333		0.01266	0.01493	0.015873	0.333333
	26819714	[T/C]	0.0909091	0.0909091	0.0909091	0.333333		0.01266	0.01493	0.015873	0.333333
	26819723	[T/C]	0.0909091	0.0909091	0.0909091	0.333333		0.01266	0.01493	0.015873	0.333333
	26819748	[T/G]	0.534759	0.0347826	0.166667	0.166667		0.6	0.15254	0.163636	0.0989011
	26819749	[T/C]	0.00598802	0.0181818	0.00598802	0.00598802		0.01266	0.02857	0.015873	0.010101
	26819755	[T/G]	0.00598802	0.0181818	0.00598802	0.00598802		0.01266	0.02857	0.015873	0.010101
	26819764	[A/T]	0.12	0.473684	0.12	0.12		0.26984	0.89474	0.361702	0.204819
	26819785	[T/G]	0.0909091	0.0909091	0.0909091	0.333333		0.01266	0.01493	0.015873	0.333333
	26819836	[T/C]	0.0909091	0.0909091	0.0909091	0.333333		0.01266	0.01493	0.015873	0.333333
	26819842	[A/T/G]	0.909359	0.0598356	0.226557	0.226557		0.95241	0.16133	0.232593	0.137358
	26819871	[C/G]	0.925926	0.0682409	0.228346	0.228346		1	0.21429	0.25	0.142857
	26819890	[A/G]	0.2	0.2	0.2	1		0.02703	0.0303	0.0344828	1
	26819893	[A/G]	0.00645161	0.0196078	0.00645161	0.00645161		0.01333	0.03226	0.0169492	0.0105263
	26819897	[A/G]	0.677419	0.0598177	0.356522	0.356522		0.58333	0.07405	0.578947	0.297297
2P29538734	29538792	[A/G]	0.158621	0.69697	0.158621	0.158621		0.34375	1	0.44	0.261905
	29538804	[T/C]	1	0.2	0.2	0.2		1	0.22222	0.2	0.12766
	29538827	[C/G]	0.00598802	0.0181818	0.00598802	0.00598802		0.01176	0.02326	0.0140845	0.0095238
	29538830	[A/G]	0.127517	0.513514	0.127517	0.127517		0.28358	0.76	0.358491	0.218391
	29538836	[A/G]	0.00598802	0.0181818	0.00598802	0.00598802		0.01176	0.02326	0.0140845	0.0095238
	29538848	[A/G]	0.944444	0.158637	0.137428	0.22093		1	0.22222	0.2	0.12766
	29538890	[A/G]	0.127517	0.513514	0.127517	0.127517		0.28358	0.76	0.358491	0.218391
	29538901	[A/C]	0.05	0.166667	0.05	0.05		0.10256	0.22222	0.125	0.0816327
	29538906	[A/G]	0.00598802	0.0181818	0.00598802	0.00598802		0.01176	0.02326	0.0140845	0.0095238
	29538908	[A/C]	0.127517	0.513514	0.127517	0.127517		0.28358	0.76	0.358491	0.218391
	29538911	[C/G]	0.431005	0.301214	0.467236	0.431005		0.79167	0.1027	0.309091	0.558824
	29538924	[A/T]	0.127517	0.513514	0.127517	0.127517		0.28358	0.76	0.358491	0.218391
	29538961	[A/G]	0.2	0.2	0.2	1		0.02381	0.03125	0.0285714	1
	29538973	[A/G]	0.150685	0.647059	0.150685	0.150685		0.34375	1	0.44	0.261905
	29538985	[A/T/G]	0.289134	0.373921	0.289134	0.67601		0.34726	0.89227	0.444816	0.609281
	29539009	[A/G]	0.714286	0.16129	0.16129	0.16129		0.71429	0.17857	0.16129	0.104167
	29539015	[A/G]	0.416526	0.0985693	0.0211374	0.593928		0.16216	0.22222	0.26857	0.68254
	29539032	[T/G]	0.0909091	0.0909091	0.0909091	0.333333		0.01176	0.01538	0.0140845	0.333333
	29539036	[A/C]	1	0.2	0.2	0.2		1	0.22222	0.2	0.12766
	29539039	[T/C]	0.0909091	0.0285714	0.0285714	0.0285714		0.09091	0.03125	0.0285714	0.0192308
	29539066	[T/G]	1	0.2	0.2	0.2		1	0.22222	0.2	0.12766
	29539093	[A/G]	N	N	N	N		N	N	N	N
	29539102	[A/T]	0.0181818	0.0566038	0.0181818	0.0181818		0.03614	0.07317	0.0434783	0.0291262
	29539142	[T/C]	0.0181818	0.0566038	0.0181818	0.0181818		0.03614	0.07317	0.0434783	0.0291262
	29539156	[A/G]	0.150685	0.647059	0.150685	0.150685		0.34375	1	0.44	0.261905
	29539172	[A/T]	0.0909091	0.0909091	0.0909091	0.333333		0.01176	0.01538	0.0140845	0.333333
	29539179	[T/C]	0.0144928	0.00355635	0.012096	0.0144928		N	N	N	N
	29539183	[A/T]	0.150685	0.647059	0.150685	0.150685		0.34375	1	0.44	0.261905
	29539185	[A/C]	0.0144928	0.00355635	0.012096	0.0144928		N	N	N	N
	29539186	[A/T]	0.0144928	0.00355635	0.012096	0.0144928		N	N	N	N
	29539200	[C/G]	1	0.2	0.2	0.2		1	0.22222	0.2	0.12766
	29539207	[A/C]	1	0.2	0.2	0.2		1	0.22222	0.2	0.12766
	29539219	[C/G]	0.231672	0.0255903	0.79302	0.231672		0.28358	0.40426	1	0.218391
	29539231	[T/C]	0.206897	0.015448	0.63001	0.206897		0.24638	0.34694	0.809524	0.191011
	29539241	[C/G]	0.2	0.0588235	0.0588235	0.0588235		0.2	0.06452	0.0588235	0.0392157
	29539250	[T/C]	0.0169492	0.0169492	0.0526316	0.0169492		0.02381	0.03125	0.0555556	0.0192308
2P30446231	30446250	[A/C]	0.0810811	0.0810811	0.290323	0.0810811		0.0989	0.15254	0.290323	0.0810811
	30446274	[C/G]	0.0181818	0.0566038	0.0181818	0.0181818		0.03093	0.0566	0.037037	0.025641
	30446295	[A/G]	0.025641	0.025641	0.0810811	0.025641		0.03093	0.04615	0.0810811	0.025641
	30446309	[T/C]	N	N	N	N		N	N	N	N
	30446313	[T/C]	0.0714286	0.0784314	0.0107817	0.0714286		0.11111	0.04656	0.0005211	0.0909091
	30446316	[A/G]	0.6	0.142857	0.142857	0.142857		0.6	0.15254	0.12	0.0810811
	30446336	[T/C]	0.142857	0.0434783	0.0434783	0.0434783		0.14286	0.04615	0.037037	0.025641
	30446338	[A/C]	0.025641	0.025641	0.0810811	0.025641		0.03093	0.04615	0.0810811	0.025641
	30446344	[A/T]	0.0909091	0.0909091	0.0909091	0.333333		0.0101	0.01493	0.0120482	0.333333
	30446360	[T/C]	0.142857	0.6	0.142857	0.142857		0.26582	0.6	0.333333	0.212121
	30446363	[C/G]	0.0909091	0.0909091	0.0909091	0.333333		0.0101	0.01493	0.0120482	0.333333
	30446393	[A/G]	0.6	0.142857	0.142857	0.142857		0.6	0.15254	0.12	0.0810811
	30446411	[A/T]	0.153846	0.00654664	0.251605	0.153846		0.21951	0.00661	0.159771	0.176471
	30446416	[A/G]	0.2	0.2	0.2	1		0.02041	0.0303	0.0243902	1
	30446419	[A/G]	0.00598802	0.0181818	0.00598802	0.00598802		0.0101	0.01818	0.0120482	0.0084034
	30446429	[T/C]	0.0810811	0.0810811	0.290323	0.0810811		0.0989	0.15254	0.290323	0.0810811
	30446430	[A/G]	0.904762	0.237113	0.0458507	0.237113		0.88679	0.28302	0.027023	0.142857
	30446432	[A/T]	0.153846	0.00654664	0.251605	0.153846		0.21951	0.00661	0.159771	0.176471
	30446448	[T/G]	0.0434783	0.0434783	0.142857	0.0434783		0.05263	0.07937	0.142857	0.0434783
	30446475	[T/G]	0.153846	0.00654664	0.251605	0.153846		0.21951	0.00661	0.159771	0.176471
	30446501	[T/C]	0.2	0.2	0.2	1		0.02041	0.0303	0.0243902	1
	30446509	[T/C]	0.142857	0.6	0.142857	0.142857		0.26582	0.6	0.333333	0.212121
	30446512	[T/C]	0.2	0.2	0.2	1		0.02041	0.0303	0.0243902	1
	30446534	[A/G]	0.05	0.166667	0.05	0.05		0.08696	0.16667	0.105263	0.0714286
	30446549	[A/G]	0.2	0.2	0.2	1		0.02041	0.0303	0.0243902	1
	30446560	[A/C]	0.025641	0.025641	0.0810811	0.025641		0.03093	0.04615	0.0810811	0.025641
	30446585	[T/C]	0.2	0.2	0.2	1		0.02041	0.0303	0.0243902	1
	30446673	[C/G]	N	N	N	N		N	N	N	N
2P32507721	32507773	[T/C]	0.156627	0.0909091	0.155556	0.156627		0.21982	0.01971	0.0632911	0.176711
	32507779	[T/C]	0.0434783	0.142857	0.0434783	0.0434783		0.03627	0.06667	0.0434783	0.0300429
	32507784	[A/C]	0.212121	0.0992366	0.212121	0.858065		0.04956	0.0352	0.0595655	0.802027
	32507820	[A/T]	0.0434783	0.142857	0.0434783	0.0434783		0.03627	0.06667	0.0434783	0.0300429
	32507829	[T/G]	0.0529915	0.17782	0.0529915	0.0529915		0.06641	0.12511	0.0800701	0.0547343
	32507830	[A/C]	0.0529915	0.17782	0.0529915	0.0529915		0.06641	0.12511	0.0800701	0.0547343
	32507853	[T/G]	N	N	N	N		N	N	N	N
	32507866	[A/G]	0.5	0.5	0.5	0.5		0.92308	0.25926	0.2	0.666667
	32507875	[A/G]	0.105263	0.4	0.105263	0.105263		0.19048	0.4	0.235294	0.153846
	32507897	[A/G]	N	N	N	N		N	N	N	N
	32507899	[A/G]	N	N	N	N		N	N	N	N
	32507956	[A/G]	N	N	N	N		N	N	N	N
	32508068	[T/C]	0.0909091	0.0909091	0.0909091	0.333333		0.0101	0.01493	0.0120482	0.333333
	32508099	[T/G]	N	N	N	N		N	N	N	N
	32508122	[T/G]	0.2	0.2	0.2	1		0.02041	0.0303	0.0243902	1
	32508132	[T/C]	0.0909091	0.0909091	0.0909091	0.333333		0.0101	0.01493	0.0120482	0.333333
2P33506778	33506802	[C/G]	0.2	0.2	0.2	1		0.02041	0.0303	0.0243902	1
	33507103	[A/C/G]	0.127895	0.515562	0.127895	0.127895		0.23533	0.51556	0.293303	0.188707
	33507112	[A/G]	1	0.2	0.2	0.2		1	0.21429	0.166667	0.111111
	33507145	[A/T]	0.2	0.2	0.2	1		0.02041	0.0303	0.0243902	1
	33507184	[A/G]	0.135135	0.555556	0.135135	0.135135		0.25	0.55556	0.3125	0.2
	33507277	[T/C]	0.158621	0.0591017	0.555788	0.158621		0.20482	0.17931	0.514408	0.165048
2P33532337	33532469	[A/G]	0.150685	0.647059	0.150685	0.150685		0.33333	1	0.44	0.255814
	33532481	[A/G]	0.2	0.2	0.2	1		0.02326	0.0303	0.0285714	1
	33532486	[C/G]	0.150685	0.647059	0.150685	0.150685		0.33333	1	0.44	0.255814
	33532594	[A/G]	0.150685	0.647059	0.150685	0.150685		0.33333	1	0.44	0.255814
	33532669	[A/G]	0.150685	0.647059	0.150685	0.150685		0.33333	1	0.44	0.255814
	33532717	[T/C]	0.139756	0.0838578	0.51633	0.139756		0.18919	0.25926	0.538462	0.148936
	33532778	[A/C]	0.2	0.2	0.2	1		0.02326	0.0303	0.0285714	1
	33532825	[A/G]	0.0700637	0.244444	0.0700637	0.0700637		0.14286	0.33333	0.180328	0.113402
	33532907	[T/G]	0.0866753	0.0128737	0.0980498	0.0866753		0.07317	0.09677	0.176471	0.0588235
2P35391362	35391391	[T/G]	0.240768	0.0134384	0.772242	0.240768		0.28358	0.40426	1	0.218391
	35391435	[C/G]	0.967213	0.212121	0.129538	0.212121		1	0.22222	0.2	0.12766
	35391442	[A/C]	0.150685	0.647059	0.150685	0.150685		0.34375	1	0.44	0.261905
	35391449	[T/C]	0.150685	0.647059	0.150685	0.150685		0.34375	1	0.44	0.261905
	35391452	[A/T]	0.0434783	0.0140845	0.0140845	0.0140845		0.04348	0.01538	0.0140845	0.0095238
	35391453	[C/G]	0.240768	0.0134384	0.772242	0.240768		0.28358	0.40426	1	0.218391
	35391486	[T/C]	0.967213	0.212121	0.129538	0.212121		1	0.22222	0.2	0.12766
	35391506	[T/G]	0.142857	0.142857	0.6	0.142857		0.21127	0.29412	0.652174	0.164835
	35391545	[A/G]	0.150685	0.647059	0.150685	0.150685		0.34375	1	0.44	0.261905
	35391574	[A/G]	0.240768	0.0134384	0.772242	0.240768		0.28358	0.40426	1	0.218391
	35391642	[T/C]	0.0700637	0.244444	0.0700637	0.0700637		0.14667	0.33333	0.180328	0.11579
	35391656	[T/C]	0.468531	0.455353	0.426526	0.468531		0.86957	0.19962	0.263158	0.606061
	35391668	[A/G]	0.150685	0.647059	0.150685	0.150685		0.34375	1	0.44	0.261905
	35391693	[A/T]	0.2	0.2	0.2	1		0.02381	0.03125	0.0285714	1
	35391705	[T/G]	N	N	N	N		N	N	N	N
	35391710	[A/T]	0.967213	0.212121	0.129538	0.212121		1	0.22222	0.2	0.12766
	35391734	[A/G]	0.240768	0.0134384	0.772242	0.240768		0.28358	0.40426	1	0.218391
	35391759	[T/G]	0.142857	0.6	0.142857	0.142857		0.32308	0.91304	0.411765	0.247059
	35391772	[A/G]	1	0.2	0.2	0.2		1	0.22222	0.2	0.12766
2P36235952	36235980	[A/G]	0.2	1	0.2	0.2		0.38889	1	0.5	0.304348
	36235991	[T/C]	N	N	N	N		N	N	N	N
	36236023	[A/T]	0.2	1	0.2	0.2		0.38889	1	0.5	0.304348
	36236036	[C/G]	0.00840336	0.00840336	0.025641	0.00840336		0.0101	0.01493	0.025641	0.0084034
	36236039	[T/C]	0.00598802	0.0181818	0.00598802	0.00598802		0.0101	0.01818	0.0120482	0.0084034
	36236040	[T/G]	0.0344828	0.0344828	0.111111	0.0344828		0.04167	0.0625	0.111111	0.0344828
	36236071	[T/C]	N	N	N	N		N	N	N	N
	36236072	[T/G]	N	N	N	N		N	N	N	N
	36236096	[T/G]	0.2	0.2	1	0.2		0.25	0.41667	1	0.2
	36236166	[A/T/G]	0.204714	0.909308	0.106775	0.204714		0.39451	0.85108	0.3441	0.308477
	36236177	[A/T]	0.5	0.5	0.5	0.5		0.28205	0.47826	0.909091	0.5
	36236182	[A/G]	0.2	1	0.2	0.2		0.38889	1	0.5	0.304348
	36236201	[A/G]	0.00598802	0.0181818	0.00598802	0.00598802		0.0101	0.01818	0.0120482	0.0084034
	36236228	[A/G]	0.191489	0.931034	0.191489	0.191489		0.36986	0.93103	0.473684	0.290323
	36236245	[T/C]	N	N	N	N		N	N	N	N
	36236274	[A/C]	0.2	1	0.2	0.2		0.38889	1	0.5	0.304348
	36236288	[C/G]	0.00598802	0.0181818	0.00598802	0.00598802		0.0101	0.01818	0.0120482	0.0084034
	36236292	[A/G]	0.2	1	0.2	0.2		0.38889	1	0.5	0.304348
	36236302	[T/C]	0.2	1	0.2	0.2		0.38889	1	0.5	0.304348
	36236303	[A/G]	0.5	0.5	0.5	0.5		0.42857	0.88889	0.555556	0.363636
	36236353	[T/C]	0.0909091	0.333333	0.0909091	0.0909091		0.16279	0.33333	0.2	0.132076
	36236372	[A/C]	0.00598802	0.0181818	0.00598802	0.00598802		0.0101	0.01818	0.0120482	0.0084034
	36236382	[T/C]	0.0181818	0.0566038	0.0181818	0.0181818		0.03093	0.0566	0.037037	0.025641
	36236408	[A/G]	0.00840336	0.00840336	0.025641	0.00840336		0.0101	0.01493	0.025641	0.0084034
	36236420	[A/G]	0.2	0.2	1	0.2		0.25	0.41667	1	0.2
	36236431	[A/T]	0.0434783	0.0434783	0.142857	0.0434783		0.05263	0.07937	0.142857	0.0434783
	36236447	[A/G]	0.0909091	0.0909091	0.0909091	0.333333		0.0101	0.01493	0.0120482	0.333333
	36236448	[A/T]	0.0526316	0.0526316	0.176471	0.0526316		0.06383	0.09677	0.176471	0.0526316
	36236457	[A/G]	N	N	N	N		N	N	N	N
	Total Gst > 0.8		35	14	6	23		41	36	13	23
	Total Gst = 1		22	9	3	22		27	22	8	21
